# Supplementary material for: An analysis of neuroscience and psychiatry papers published from 2009 and 2019 outlines opportunities for increasing discovery of sex differences
Source: Nat Commun. 2022 Apr 19;13:2137. doi: 10.1038/s41467-022-29903-3 (PMC9018784; doi:10.1038/s41467-022-29903-3)
Supplement: Supplementary file 4 — Source Data [file 41467_2022_29903_MOESM4_ESM.xlsx]

## Sheet: Sex Bias Data for Public - All 
Journal	Year	Paper	Model (rats/mice/cell/human)	Sex not reported	Male only	Female Only	Both Sexes	Equal number of sexes (less than 60% of each)	Country	analyzed sex	sex not experimental variable	stats not given	sex as covariate	main effect of sex	analyzed sexes separately	sex analysis in supplemental only	author sex (female only, male only studies)	author sex (equal sex studies)	author sex (papers which analyzed sex)
Neuron	2009	Neuron 61, 101–112	mice	x	n/a	n/a	n/a	n/a	US	n/a	n/a	n/a	n/a	n/a	n/a	n/a	n/a	n/a	n/a
Neuron	2009	Neuron 61, 71–84,	mice embryo and rat pups	x	n/a	n/a	n/a	n/a	Asia, US, EU	n/a	n/a	n/a	n/a	n/a	n/a	n/a	n/a	n/a	n/a
Neuron	2009	Neuron 61, 85–100	rats/mice	x	n/a	n/a	n/a	n/a	EU	n/a	n/a	n/a	n/a	n/a	n/a	n/a	n/a	n/a	n/a
Neuron	2009	Neuron 61, 126–139	rats/mice	n/a	x	n/a	n/a	n/a	EU, Canada	n/a	n/a	n/a	n/a	n/a	n/a	n/a	m/m	n/a	n/a
Neuron	2009	Neuron 61, 140–151	human	n/a	n/a	x	n/a	n/a	EU	n/a	n/a	n/a	n/a	n/a	n/a	n/a	m/m	n/a	n/a
Neuron	2009	Neuron 61, 42–56,	mice	x	n/a	n/a	n/a	n/a	US	n/a	n/a	n/a	n/a	n/a	n/a	n/a	n/a	n/a	n/a
Neuron	2009	Neuron 61, 272–286	mice	n/a	n/a	n/a	x	unspecified	Canada	n/a	x	n/a	n/a	n/a	n/a	n/a	n/a	n/a	n/a
Neuron	2009	Neuron 61, 213–219	mice	x	n/a	n/a	n/a	n/a	US, EU	n/a	n/a	n/a	n/a	n/a	n/a	n/a	n/a	n/a	n/a
Neuron	2009	Neuron 61, 259–271	mice	x	n/a	n/a	n/a	n/a	US	n/a	n/a	n/a	n/a	n/a	n/a	n/a	n/a	n/a	n/a
Neuron	2009	Neuron 61, 220–233	mice	x	n/a	n/a	n/a	n/a	US	n/a	n/a	n/a	n/a	n/a	n/a	n/a	n/a	n/a	n/a
Neuron	2009	Neuron 61, 234–246	mice	x	n/a	n/a	n/a	n/a	US	n/a	n/a	n/a	n/a	n/a	n/a	n/a	n/a	n/a	n/a
Neuron	2009	Neuron 61, 287–300	rats	n/a	x	n/a	n/a	n/a	US	n/a	n/a	n/a	n/a	n/a	n/a	n/a	f/m	n/a	n/a
Neuron	2009	Neuron 61, 247–258	rats	x	n/a	n/a	n/a	n/a	US, EU	n/a	n/a	n/a	n/a	n/a	n/a	n/a	n/a	n/a	n/a
Neuron	2009	Neuron 61, 317–329	human	x	n/a	n/a	n/a	n/a	US	n/a	n/a	n/a	n/a	n/a	n/a	n/a	n/a	n/a	n/a
Neuron	2009	Neuron 61, 301–316	mice	x	n/a	n/a	n/a	n/a	EU	n/a	n/a	n/a	n/a	n/a	n/a	n/a	n/a	n/a	n/a
Neuron	2009	Neuron 61, 385–396	rat cell and mice	x	n/a	n/a	n/a	n/a	US	n/a	n/a	n/a	n/a	n/a	n/a	n/a	n/a	n/a	n/a
Neuron	2009	Neuron 61, 425–438	rat and mice	x (mouse)	x (rat)	n/a	n/a	n/a	US	n/a	n/a	n/a	n/a	n/a	n/a	n/a	n/a	n/a	n/a
Neuron	2009	Neuron 61, 481–490,	human	n/a	n/a	n/a	x	equal	UK	n/a	x	n/a	n/a	n/a	n/a	n/a	n/a	m/f	n/a
Neuron	2009	Neuron 61, 351–358	rat HPC cultures	x	n/a	n/a	n/a	n/a	Canada, US	n/a	n/a	n/a	n/a	n/a	n/a	n/a	n/a	n/a	n/a
Neuron	2009	Neuron 61, 412–424	mice cultures	x	n/a	n/a	n/a	n/a	US, Asia	n/a	n/a	n/a	n/a	n/a	n/a	n/a	n/a	n/a	n/a
Neuron	2009	Neuron 61, 397–411	rat cell culture	x	n/a	n/a	n/a	n/a	US	n/a	n/a	n/a	n/a	n/a	n/a	n/a	n/a	n/a	n/a
Neuron	2009	Neuron 61, 541–555	rat cell cuture HPC	x	n/a	n/a	n/a	n/a	UK, EU	n/a	n/a	n/a	n/a	n/a	n/a	n/a	n/a	n/a	n/a
Neuron	2009	Neuron 61, 587–596	rats	n/a	x	n/a	n/a	n/a	US	n/a	n/a	n/a	n/a	n/a	n/a	n/a	m/m	n/a	n/a
Neuron	2009	Neuron 61, 700–707	human	n/a	n/a	n/a	x	equal	US	n/a	x	n/a	n/a	n/a	n/a	n/a	n/a	m/m	n/a
Neuron	2009	Neuron 61, 708–720	mouse embryo (and chick)	x	n/a	n/a	n/a	n/a	US, Asia	n/a	n/a	n/a	n/a	n/a	n/a	n/a	n/a	n/a	n/a
Neuron	2009	Neuron 61, 734–749	mice and rat brains at P11 and rat embryo cell culture	x	n/a	n/a	n/a	n/a	Canada, US, EU	n/a	n/a	n/a	n/a	n/a	n/a	n/a	n/a	n/a	n/a
Neuron	2009	Neuron 61, 750–761	mice retina	x	n/a	n/a	n/a	n/a	US	n/a	n/a	n/a	n/a	n/a	n/a	n/a	n/a	n/a	n/a
Neuron	2009	Neuron 61, 762–773	mice	x	n/a	n/a	n/a	n/a	EU	n/a	n/a	n/a	n/a	n/a	n/a	n/a	n/a	n/a	n/a
Neuron	2009	Neuron 61, 774–785	rat HPC slices	x	n/a	n/a	n/a	n/a	EU, US	n/a	n/a	n/a	n/a	n/a	n/a	n/a	n/a	n/a	n/a
Neuron	2009	Neuron 61, 786–800,	rat	n/a	x	n/a	n/a	n/a	US, UK	n/a	n/a	n/a	n/a	n/a	n/a	n/a	m/m	n/a	n/a
Neuron	2009	Neuron 61, 839–851	mice embryo	x	n/a	n/a	n/a	n/a	US	n/a	n/a	n/a	n/a	n/a	n/a	n/a	n/a	n/a	n/a
Neuron	2009	Neuron 61, 852–864	mice	x	n/a	n/a	n/a	n/a	US	n/a	n/a	n/a	n/a	n/a	n/a	n/a	n/a	n/a	n/a
Neuron	2009	Neuron 61, 880–894	rats and mice (and embryo/culture)	x	n/a	n/a	n/a	n/a	US	n/a	n/a	n/a	n/a	n/a	n/a	n/a	n/a	n/a	n/a
Neuron	2009	Neuron 61, 906–916	rats	n/a	x	n/a	n/a	n/a	EU, UK	n/a	n/a	n/a	n/a	n/a	n/a	n/a	m/m	n/a	n/a
Neuron	2009	Neuron 61, 917–929,	mice	x	n/a	n/a	n/a	n/a	US, Asia	n/a	n/a	n/a	n/a	n/a	n/a	n/a	n/a	n/a	n/a
Neuron	2009	Neuron 62, 42–52,	human	n/a	n/a	n/a	x	equal (overall), some experimental groups were different	US	n/a	n/a	n/a	x	n/a	n/a	n/a	n/a	n/a	n/a
Neuron	2009	Neuron 62, 53–71	mice	x	n/a	n/a	n/a	n/a	US	n/a	n/a	n/a	n/a	n/a	n/a	n/a	n/a	n/a	n/a
Neuron	2009	Neuron 62, 72–83	rat cell culture	x	n/a	n/a	n/a	n/a	EU, USA, UK	n/a	n/a	n/a	n/a	n/a	n/a	n/a	n/a	n/a	n/a
Neuron	2009	Neuron 62, 84–101,	mice	x	n/a	n/a	n/a	n/a	US, EU	n/a	n/a	n/a	n/a	n/a	n/a	n/a	n/a	n/a	n/a
Neuron	2009	Neuron 62, 102–111	rats	x	n/a	n/a	n/a	n/a	US	n/a	n/a	n/a	n/a	n/a	n/a	n/a	n/a	n/a	n/a
Neuron	2009	Neuron 62, 112–122	rats	x	n/a	n/a	n/a	n/a	US	n/a	n/a	n/a	n/a	n/a	n/a	n/a	n/a	n/a	n/a
Neuron	2009	Neuron 62, 199–204,	human	n/a	n/a	n/a	x	different (more F), equal (supplementary study)	US	n/a	x	n/a	n/a	n/a	n/a	x (supplementary study)	n/a	n/a	n/a
Neuron	2009	Neuron 62, 205–217	mice	x	n/a	n/a	n/a	n/a	US	n/a	n/a	n/a	n/a	n/a	n/a	n/a	n/a	n/a	n/a
Neuron	2009	Neuron 62, 218–229	mice and rat cultures	x	n/a	n/a	n/a	n/a	US, Asia	n/a	n/a	n/a	n/a	n/a	n/a	n/a	n/a	n/a	n/a
Neuron	2009	Neuron 62, 230–241	mice	x	n/a	n/a	n/a	n/a	US	n/a	n/a	n/a	n/a	n/a	n/a	n/a	n/a	n/a	n/a
Neuron	2009	Neuron 62, 242–253	rats	x	n/a	n/a	n/a	n/a	Canada, Asia	n/a	n/a	n/a	n/a	n/a	n/a	n/a	n/a	n/a	n/a
Neuron	2009	Neuron 62, 254–268	mice	x	n/a	n/a	n/a	n/a	US, EU	n/a	n/a	n/a	n/a	n/a	n/a	n/a	n/a	n/a	n/a
Neuron	2009	Neuron 62, 269–280	rat	n/a	x	n/a	n/a	n/a	US	n/a	n/a	n/a	n/a	n/a	n/a	n/a	m/m	n/a	n/a
Neuron	2009	Neuron 62, 281–290	human	n/a	n/a	n/a	x	equal	US	n/a	x	n/a	n/a	n/a	n/a	n/a	n/a	m/m	n/a
Neuron	2009	Neuron 62, 327–334,	mice	x	n/a	n/a	n/a	n/a	US	n/a	n/a	n/a	n/a	n/a	n/a	n/a	n/a	n/a	n/a
Neuron	2009	Neuron 62, 335–348	mice	n/a	x	n/a	n/a	n/a	US	n/a	n/a	n/a	n/a	n/a	n/a	n/a	m/m	n/a	n/a
Neuron	2009	Neuron 62, 349–362	rat cell culture	x	n/a	n/a	n/a	n/a	Canada	n/a	n/a	n/a	n/a	n/a	n/a	n/a	n/a	n/a	n/a
Neuron	2009	Neuron 62, 363–374	mouse HPC culture	x	n/a	n/a	n/a	n/a	US	n/a	n/a	n/a	n/a	n/a	n/a	n/a	n/a	n/a	n/a
Neuron	2009	Neuron 62, 375–387	mice and rats	x	n/a	n/a	n/a	n/a	US	n/a	n/a	n/a	n/a	n/a	n/a	n/a	n/a	n/a	n/a
Neuron	2009	Neuron 62, 388–399	rats	x	n/a	n/a	n/a	n/a	UK, EU	n/a	n/a	n/a	n/a	n/a	n/a	n/a	n/a	n/a	n/a
Neuron	2009	Neuron 62, 400–412	mice	n/a	x	n/a	n/a	n/a	US	n/a	n/a	n/a	n/a	n/a	n/a	n/a	m/m	n/a	n/a
Neuron	2009	Neuron 62, 413–425	rats	x	n/a	n/a	n/a	n/a	US, Canada	n/a	n/a	n/a	n/a	n/a	n/a	n/a	n/a	n/a	n/a
Neuron	2009	Neuron 62, 441–452	human	n/a	n/a	n/a	x	equal	UK	n/a	x	n/a	n/a	n/a	n/a	n/a	n/a	m/f	n/a
Neuron	2009	Neuron 62, 471–478	mouse cell culture and HEK cells	x	n/a	n/a	n/a	n/a	US	n/a	n/a	n/a	n/a	n/a	n/a	n/a	n/a	n/a	n/a
Neuron	2009	Neuron 62, 479–493	mice	n/a	x	n/a	n/a	n/a	EU, US	n/a	n/a	n/a	n/a	n/a	n/a	n/a	m/m	n/a	n/a
Neuron	2009	Neuron 62, 494–509	human postmortem brain	n/a	n/a	n/a	x	equal	US	n/a	x	n/a	n/a	n/a	n/a	n/a	n/a	m/m	n/a
Neuron	2009	Neuron 62, 510–525	mice	n/a	x	n/a	n/a	n/a	EU, US	n/a	n/a	n/a	n/a	n/a	n/a	n/a	f/m	n/a	n/a
Neuron	2009	Neuron 62, 555–565	rats	x	n/a	n/a	n/a	n/a	US	n/a	n/a	n/a	n/a	n/a	n/a	n/a	n/a	n/a	n/a
Neuron	2009	Neuron 62, 566–577	rats	x	n/a	n/a	n/a	n/a	US	n/a	n/a	n/a	n/a	n/a	n/a	n/a	n/a	n/a	n/a
Neuron	2009	Neuron 62, 593–602	human	x	n/a	n/a	n/a	n/a	US	n/a	n/a	n/a	n/a	n/a	n/a	n/a	n/a	n/a	n/a
Neuron	2009	Neuron 62, 633–640	mice HPC cultures and HEK	x	n/a	n/a	n/a	n/a	US	n/a	n/a	n/a	n/a	n/a	n/a	n/a	n/a	n/a	n/a
Neuron	2009	Neuron 62, 641–654	mice cultures and HEK	x	n/a	n/a	n/a	n/a	US	n/a	n/a	n/a	n/a	n/a	n/a	n/a	n/a	n/a	n/a
Neuron	2009	Neuron 62, 670–682	rat HPC cultures	x	n/a	n/a	n/a	n/a	EU, Asia	n/a	n/a	n/a	n/a	n/a	n/a	n/a	n/a	n/a	n/a
Neuron	2009	Neuron 62, 683–694	rat cell culture	x	n/a	n/a	n/a	n/a	US, Russia, EU	n/a	n/a	n/a	n/a	n/a	n/a	n/a	n/a	n/a	n/a
Neuron	2009	Neuron 62, 705–716	mice	n/a	n/a	x	n/a	n/a	US	n/a	n/a	n/a	n/a	n/a	n/a	n/a	m/m	n/a	n/a
Neuron	2009	Neuron 62, 733–743,	human	n/a	n/a	n/a	x	equal	UK	n/a	x	n/a	n/a	n/a	n/a	n/a	n/a	m/m	n/a
Neuron	2009	Neuron 62, 788–801	human and mouse cell culture	x	n/a	n/a	n/a	n/a	US, EU	n/a	n/a	n/a	n/a	n/a	n/a	n/a	n/a	n/a	n/a
Neuron	2009	Neuron 62, 802_813	mouse cell culture	x	n/a	n/a	n/a	n/a	US	n/a	n/a	n/a	n/a	n/a	n/a	n/a	n/a	n/a	n/a
Neuron	2009	Neuron 62, 826–838	rat	n/a	x	n/a	n/a	n/a	US	n/a	n/a	n/a	n/a	n/a	n/a	n/a	m/m	n/a	n/a
Neuron	2009	Neuron 62, 839–849	rat	n/a	x	n/a	n/a	n/a	Canada	n/a	n/a	n/a	n/a	n/a	n/a	n/a	m/m	n/a	n/a
Neuron	2009	Neuron 62, 850–861	rat	x	n/a	n/a	n/a	n/a	US	n/a	n/a	n/a	n/a	n/a	n/a	n/a	n/a	n/a	n/a
Neuron	2009	Neuron 62, 862–875	human	x	n/a	n/a	n/a	n/a	EU	n/a	n/a	n/a	n/a	n/a	n/a	n/a	n/a	n/a	n/a
Neuron	2009	Neuron 63, 48–62	mice embryo	x	n/a	n/a	n/a	n/a	US	n/a	n/a	n/a	n/a	n/a	n/a	n/a	n/a	n/a	n/a
Neuron	2009	Neuron 63, 63–80	mice	x	n/a	n/a	n/a	n/a	US	n/a	n/a	n/a	n/a	n/a	n/a	n/a	n/a	n/a	n/a
Neuron	2009	Neuron 63, 81–91	fetal mice, HEK cells	x	n/a	n/a	n/a	n/a	US	n/a	n/a	n/a	n/a	n/a	n/a	n/a	n/a	n/a	n/a
Neuron	2009	Neuron 63, 106–118	mice	x	n/a	n/a	n/a	n/a	Asia	n/a	n/a	n/a	n/a	n/a	n/a	n/a	n/a	n/a	n/a
Neuron	2009	Neuron 63, 171–177	rats	x	n/a	n/a	n/a	n/a	US	n/a	n/a	n/a	n/a	n/a	n/a	n/a	n/a	n/a	n/a
Neuron	2009	Neuron 63, 178–188	human	n/a	n/a	n/a	x	different: more F	US	n/a	x	n/a	n/a	n/a	n/a	n/a	n/a	n/a	n/a
Neuron	2009	Neuron 63, 189–202	mice embryo	x	n/a	n/a	n/a	n/a	US	n/a	n/a	n/a	n/a	n/a	n/a	n/a	n/a	n/a	n/a
Neuron	2009	Neuron 63, 216–229	rat brain	x	n/a	n/a	n/a	n/a	EU	n/a	n/a	n/a	n/a	n/a	n/a	n/a	n/a	n/a	n/a
Neuron	2009	Neuron 63, 230–243	rat	n/a	x	n/a	n/a	n/a	US	n/a	n/a	n/a	n/a	n/a	n/a	n/a	m/m	n/a	n/a
Neuron	2009	Neuron 63, 267–276,	human	n/a	n/a	n/a	x	equal	US	n/a	x	n/a	n/a	n/a	n/a	n/a	n/a	m/f	n/a
Neuron	2009	Neuron 63, 305–315	mice	n/a	n/a	n/a	x	unspecified	US	n/a	n/a	x *	n/a	n/a	x	n/a	n/a	n/a	n/a
Neuron	2009	Neuron 63, 316–328	mice	n/a	x	n/a	n/a	n/a	US, EU, Asia	n/a	n/a	n/a	n/a	n/a	n/a	n/a	f/f	n/a	n/a
Neuron	2009	Neuron 63, 342–356	mice	x	n/a	n/a	n/a	n/a	US, EU	n/a	n/a	n/a	n/a	n/a	n/a	n/a	n/a	n/a	n/a
Neuron	2009	Neuron 63, 357–371	mice cells	x	n/a	n/a	n/a	n/a	EU	n/a	n/a	n/a	n/a	n/a	n/a	n/a	n/a	n/a	n/a
Neuron	2009	Neuron 63, 372–385	mice brain slices	x	n/a	n/a	n/a	n/a	US	n/a	n/a	n/a	n/a	n/a	n/a	n/a	n/a	n/a	n/a
Neuron	2009	Neuron 63, 397–405	human	n/a	n/a	n/a	x	equal	EU, US	n/a	x	n/a	n/a	n/a	n/a	n/a	n/a	m/m	n/a
Neuron	2009	Neuron 63, 406–417,	human	n/a	n/a	n/a	x	different (more M)	EU	n/a	x	n/a	n/a	n/a	n/a	n/a	n/a	n/a	n/a
Neuron	2009	Neuron 63, 429–437,	mice HPC	x	n/a	n/a	n/a	n/a	US	n/a	n/a	n/a	n/a	n/a	n/a	n/a	n/a	n/a	n/a
Neuron	2009	Neuron 63, 438–450	mice	x (other exp)	n/a	x (AMBA recording, to reduce likelihood of fighting)	n/a	n/a	US	n/a	n/a	n/a	n/a	n/a	n/a	n/a	n/a	n/a	n/a
Neuron	2009	Neuron 63, 451–465	mice	x	n/a	n/a	n/a	n/a	US	n/a	n/a	n/a	n/a	n/a	n/a	n/a	n/a	n/a	n/a
Neuron	2009	Neuron 63, 466–481	mice	x	n/a	n/a	n/a	n/a	US, EU, UK	n/a	n/a	n/a	n/a	n/a	n/a	n/a	n/a	n/a	n/a
Neuron	2009	Neuron 63, 482–496	rats	x	n/a	n/a	n/a	n/a	EU	n/a	n/a	n/a	n/a	n/a	n/a	n/a	n/a	n/a	n/a
Neuron	2009	Neuron 63, 497–507	rats	n/a	x	n/a	n/a	n/a	US	n/a	n/a	n/a	n/a	n/a	n/a	n/a	m/m	n/a	n/a
Neuron	2009	Neuron 63, 508–522	rats and mice (and cats)	x	n/a	n/a	n/a	n/a	US	n/a	n/a	n/a	n/a	n/a	n/a	n/a	n/a	n/a	n/a
Neuron	2009	Neuron 63, 533_543	human	n/a	x	n/a	n/a	n/a	EU	n/a	n/a	n/a	n/a	n/a	n/a	n/a	m/m	n/a	n/a
Neuron	2009	Neuron 63, 585_591	human cells	x	n/a	n/a	n/a	n/a	Asia, EU, Canada, US	n/a	n/a	n/a	n/a	n/a	n/a	n/a	n/a	n/a	n/a
Neuron	2009	Neuron 63, 592_599	human	n/a	n/a	n/a	x	equal	US	n/a	x	n/a	n/a	n/a	n/a	n/a	n/a	f/m	n/a
Neuron	2009	Neuron 63, 600_613	mice	x	n/a	n/a	n/a	n/a	Asia, EU	n/a	n/a	n/a	n/a	n/a	n/a	n/a	n/a	n/a	n/a
Neuron	2009	Neuron 63, 614_627	mice	x	n/a	n/a	n/a	n/a	US	n/a	n/a	n/a	n/a	n/a	n/a	n/a	n/a	n/a	n/a
Neuron	2009	Neuron 63, 628_642	mice	n/a	x	n/a	n/a	n/a	EU, UK	n/a	n/a	n/a	n/a	n/a	n/a	x	m/m	n/a	n/a
Neuron	2009	Neuron 63, 643_656	mice	n/a	n/a	n/a	x	equal	Canada, EU	n/a	x	n/a	n/a	n/a	n/a	x	n/a	m/m	n/a
Neuron	2009	Neuron 63, 657_672	rats	n/a	n/a	n/a	x	unspecified	US, Asia, EU	n/a	n/a	n/a	n/a	n/a	x	x (graphs)	n/a	n/a	n/a
Neuron	2009	Neuron 63, 673_682	mice	n/a	x	n/a	n/a	n/a	US	n/a	n/a	n/a	n/a	n/a	n/a	n/a	m/m	n/a	n/a
Neuron	2009	Neuron 63, 697_708	humans	n/a	n/a	n/a	x	different (more F)	US	n/a	x	n/a	n/a	n/a	n/a	n/a	n/a	n/a	n/a
Neuron	2009	Neuron 63, 747_760	mice	n/a	x	n/a	n/a	n/a	US	n/a	n/a	n/a	n/a	n/a	n/a	n/a	m/m	n/a	n/a
Neuron	2009	Neuron 63, 761_773	mice	x(other experiments)	n/a	x(one experiment)	n/a	n/a	US	n/a	n/a	n/a	n/a	n/a	n/a	n/a	n/a	n/a	n/a
Neuron	2009	Neuron 63, 774_787	mice, rat embryos	x	n/a	n/a	n/a	n/a	Asia	n/a	n/a	n/a	n/a	n/a	n/a	n/a	n/a	n/a	n/a
Neuron	2009	Neuron 63, 818_829	mice	x	n/a	n/a	n/a	n/a	US	n/a	n/a	n/a	n/a	n/a	n/a	n/a	n/a	n/a	n/a
Neuron	2009	Neuron 63, 843_853	rats	x	n/a	n/a	n/a	n/a	US	n/a	n/a	n/a	n/a	n/a	n/a	n/a	n/a	n/a	n/a
Neuron	2009	Neuron 63, 854_864	mice	n/a	x	n/a	n/a	n/a	US	n/a	n/a	n/a	n/a	n/a	n/a	n/a	m/m	n/a	n/a
Neuron	2009	Neuron 63, 865_878	rats	n/a	x	n/a	n/a	n/a	US, EU	n/a	n/a	n/a	n/a	n/a	n/a	n/a	m/m	n/a	n/a
Neuron	2009	Neuron 63, 889_901	humans	n/a	n/a	n/a	x	equal	UK, US	n/a	x	n/a	n/a	n/a	n/a	n/a	n/a	m/f	n/a
Neuron	2009	Neuron 63, 902_915	humans	x	n/a	n/a	n/a	n/a	US	n/a	n/a	n/a	n/a	n/a	n/a	n/a	n/a	n/a	n/a
Neuron	2009	Neuron 64, 165_172	rats	n/a	n/a	x	n/a	n/a	US	n/a	n/a	n/a	n/a	n/a	n/a	n/a	m/m	n/a	n/a
Neuron	2009	Neuron 64, 173_187	mice	n/a	n/a	n/a	x	unknown	Asia, US	n/a	n/a	n/a	n/a	n/a	x	n/a	n/a	n/a	n/a
Neuron	2009	Neuron 64, 200_212	mice	x	n/a	n/a	n/a	n/a	US	n/a	n/a	n/a	n/a	n/a	n/a	n/a	n/a	n/a	n/a
Neuron	2009	Neuron 64, 213_226	undisclosed	x	n/a	n/a	n/a	n/a	US	n/a	n/a	n/a	n/a	n/a	n/a	n/a	n/a	n/a	n/a
Neuron	2009	Neuron 64, 227_239	mice	n/a	x	n/a	n/a	n/a	US	n/a	n/a	n/a	n/a	n/a	n/a	n/a	m/m	n/a	n/a
Neuron	2009	Neuron 64, 267_280	rats	n/a	x	n/a	n/a	n/a	US	n/a	n/a	n/a	n/a	n/a	n/a	n/a	m/m	n/a	n/a
Neuron	2009	Neuron 64, 320_327	mice	x	n/a	n/a	n/a	n/a	US	n/a	n/a	n/a	n/a	n/a	n/a	n/a	n/a	n/a	n/a
Neuron	2009	Neuron 64, 328_340	mice and mice cells	x	n/a	n/a	n/a	n/a	Asia, US	n/a	n/a	n/a	n/a	n/a	n/a	n/a	n/a	n/a	n/a
Neuron	2009	Neuron 64, 341_354	mice embryos	x	n/a	n/a	n/a	n/a	US, Canada	n/a	n/a	n/a	n/a	n/a	n/a	n/a	n/a	n/a	n/a
Neuron	2009	Neuron 64, 355_366	mice and others	x	n/a	n/a	n/a	n/a	EU, UK	n/a	n/a	n/a	n/a	n/a	n/a	n/a	n/a	n/a	n/a
Neuron	2009	Neuron 64, 367_380	mice cells	x	n/a	n/a	n/a	n/a	US, EU	n/a	n/a	n/a	n/a	n/a	n/a	n/a	n/a	n/a	n/a
Neuron	2009	Neuron 64, 381_390	rat cells	x	n/a	n/a	n/a	n/a	US	n/a	n/a	n/a	n/a	n/a	n/a	n/a	n/a	n/a	n/a
Neuron	2009	Neuron 64, 391_403	rats	n/a	x	n/a	n/a	n/a	Canada, US	n/a	n/a	n/a	n/a	n/a	n/a	n/a	m/m	n/a	n/a
Neuron	2009	Neuron 64, 404_418	rats	n/a	n/a	n/a	x	different (more m)	US	n/a	x	n/a	n/a	n/a	n/a	n/a	n/a	n/a	n/a
Neuron	2009	Neuron 64, 431_439	humans	n/a	n/a	n/a	x	equal	EU	n/a	x	n/a	n/a	n/a	n/a	n/a	n/a	m/m	n/a
Neuron	2009	Neuron 64, 471_483	rat cells	x	n/a	n/a	n/a	n/a	US	n/a	n/a	n/a	n/a	n/a	n/a	n/a	n/a	n/a	n/a
Neuron	2009	Neuron 64, 484_497	mice	x	n/a	n/a	n/a	n/a	US, UK	n/a	n/a	n/a	n/a	n/a	n/a	n/a	n/a	n/a	n/a
Neuron	2009	Neuron 64, 498_509	mice	n/a	x	n/a	n/a	n/a	US	n/a	n/a	n/a	n/a	n/a	n/a	n/a	f/m	n/a	n/a
Neuron	2009	Neuron 64, 537_549	rats	n/a	n/a	n/a	x	unknown	US	n/a	x	n/a	n/a	n/a	n/a	n/a	n/a	n/a	n/a
Neuron	2009	Neuron 64, 550_561	humans	x	n/a	n/a	n/a	n/a	EU	n/a	n/a	n/a	n/a	n/a	n/a	n/a	n/a	n/a	n/a
Neuron	2009	Neuron 64, 562_574	humans	n/a	n/a	n/a	x	equal	Asia, US	n/a	x	n/a	n/a	n/a	n/a	n/a	n/a	m/m	n/a
Neuron	2009	Neuron 64, 575_589	Humans	n/a	n/a	n/a	x	2 experiments equal, 3 different	US	n/a	x	n/a	n/a	n/a	n/a	n/a	n/a	n/a	n/a
Neuron	2009	Neuron 64, 617_623	Mice	x	n/a	n/a	n/a	n/a	US, Canada	n/a	n/a	n/a	n/a	n/a	n/a	n/a	n/a	n/a	n/a
Neuron	2009	Neuron 64, 624_631	humans	n/a	n/a	n/a	x	different (more m)	US	n/a	x	n/a	n/a	n/a	n/a	n/a	n/a	n/a	n/a
Neuron	2009	Neuron 64, 632_644	mice	n/a	n/a	n/a	x	equal	US	n/a	n/a	n/a	n/a	n/a	x	n/a	n/a	m/m	n/a
Neuron	2009	Neuron 64, 645_662	mice cells	x	n/a	n/a	n/a	n/a	US, Canada, UK	n/a	n/a	n/a	n/a	n/a	n/a	n/a	n/a	n/a	n/a
Neuron	2009	Neuron 64, 678_691	mice	n/a	n/a	n/a	x	unknown	US	n/a	x	n/a	n/a	n/a	n/a	n/a	n/a	n/a	n/a
Neuron	2009	Neuron 64, 707_718	rats	x	n/a	n/a	n/a	n/a	EU	n/a	n/a	n/a	n/a	n/a	n/a	n/a	n/a	n/a	n/a
Neuron	2009	Neuron 64, 756_770	human	n/a	x	n/a	n/a	n/a	EU	n/a	n/a	n/a	n/a	n/a	n/a	n/a	m/m	n/a	n/a
Neuron	2009	Neuron 64, 791_798	human cells,rats	x	n/a	n/a	n/a	n/a	US	n/a	n/a	n/a	n/a	n/a	n/a	n/a	n/a	n/a	n/a
Neuron	2009	Neuron 64, 799_806	human, rat, mice cells	x	n/a	n/a	n/a	n/a	US	n/a	n/a	n/a	n/a	n/a	n/a	n/a	n/a	n/a	n/a
Neuron	2009	Neuron 64, 807_827	mice	x	n/a	n/a	n/a	n/a	US	n/a	n/a	n/a	n/a	n/a	n/a	n/a	n/a	n/a	n/a
Neuron	2009	Neuron 64, 828_840	Mice	n/a	n/a	n/a	x	equal	US	n/a	x	n/a	n/a	n/a	n/a	n/a	n/a	unknown/m	n/a
Neuron	2009	Neuron 64, 841_856	mice	x	n/a	n/a	n/a	n/a	US, JAPAN	n/a	n/a	n/a	n/a	n/a	n/a	n/a	n/a	n/a	n/a
Neuron	2009	Neuron 64, 857_870	mice	x	n/a	n/a	n/a	n/a	FRANCE, JAPAN	n/a	n/a	n/a	n/a	n/a	n/a	n/a	n/a	n/a	n/a
Neuron	2009	Neuron 64, 871_884	rat cell culture	n/a	x	n/a	n/a	n/a	US	n/a	n/a	n/a	n/a	n/a	n/a	x	m/m	n/a	n/a
Neuron	2009	Neuron 64, 885_897	mice	x	n/a	n/a	n/a	n/a	US	n/a	n/a	n/a	n/a	n/a	n/a	n/a	n/a	n/a	n/a
Neuron	2009	Neuron 64, 898_909	mice cells	x	n/a	n/a	n/a	n/a	US	n/a	n/a	n/a	n/a	n/a	n/a	n/a	n/a	n/a	n/a
Neuron	2009	Neuron 64, 910_921	Rats	n/a	x	n/a	n/a	n/a	US	n/a	n/a	n/a	n/a	n/a	n/a	n/a	f/m	n/a	n/a
Neuron	2019	Neuron 101, 60–75	mice	n/a	x	n/a	n/a	n/a	Asia	n/a	n/a	n/a	n/a	n/a	n/a	n/a	m/m	n/a	n/a
Neuron	2019	Neuron 101, 133–151	mice	n/a	x	n/a	n/a	n/a	US	n/a	n/a	n/a	n/a	n/a	n/a	n/a	m/m	n/a	n/a
Neuron	2019	Neuron 101, 152–164,	rats	n/a	x	n/a	n/a	n/a	EU, US	n/a	n/a	n/a	n/a	n/a	n/a	n/a	m/m	n/a	n/a
Neuron	2019	Neuron 101, 165–177	human	n/a	n/a	x (controls)	x (experiemntal)	different (20m, 9f, more m) and female controls	US	n/a	x	n/a	n/a	n/a	n/a	n/a	n/a	n/a	n/a
Neuron	2019	Neuron 101, 119–132	rat	n/a	x	n/a	n/a	n/a	EU, US	n/a	n/a	n/a	n/a	n/a	n/a	n/a	m/m	n/a	n/a
Neuron	2019	Neuron 101, 21–31	rat	n/a	x	n/a	n/a	n/a	US	n/a	n/a	n/a	n/a	n/a	n/a	n/a	m/m	n/a	n/a
Neuron	2019	Neuron 101, 91–102,	mice	n/a	x	n/a	n/a	n/a	Australia	n/a	n/a	n/a	n/a	n/a	n/a	n/a	f/m	n/a	n/a
Neuron	2019	Neuron 101, 178–192	human	n/a	n/a	n/a	x	different (2 female, 4 male, more m)	EU	n/a	n/a	x	n/a	n/a	n/a	n/a	n/a	n/a	n/a
Neuron	2019	Neuron 101, 76–90	rat	n/a	x	n/a	n/a	n/a	Australia	n/a	n/a	n/a	n/a	n/a	n/a	n/a	m/m	n/a	n/a
Neuron	2019	Neuron 101, 32–44.	mouse and human embryonic kidney cells	n/a	n/a	n/a	x	unspecified	Asia	n/a	x	n/a	n/a	n/a	n/a	n/a	n/a	n/a	n/a
Neuron	2019	Neuron 101, 45–59	mice	n/a	x	n/a	n/a	n/a	Asia	n/a	n/a	n/a	n/a	n/a	n/a	n/a	f/m	n/a	n/a
Neuron	2019	Neuron 101, 224–231	mice and rat/mice embryo culture	n/a	n/a	n/a	x	unspecified	Asia, EU	n/a	x	n/a	n/a	n/a	n/a	n/a	n/a	n/a	n/a
Neuron	2019	Neuron 101, 260–273	mice	n/a	n/a	n/a	x	unspecified	US	n/a	x	n/a	n/a	n/a	n/a	n/a	n/a	n/a	n/a
Neuron	2019	Neuron 101, 207–223.	mice	n/a	x	n/a	n/a	n/a	US	n/a	n/a	n/a	n/a	n/a	n/a	n/a	m/m	n/a	n/a
Neuron	2019	Neuron 101, 274–284	mice	n/a	x	n/a	n/a	n/a	US	n/a	n/a	n/a	n/a	n/a	n/a	n/a	m/m	n/a	n/a
Neuron	2019	Neuron 101, 294–306,	rat	n/a	x	n/a	n/a	n/a	US	n/a	n/a	n/a	n/a	n/a	n/a	n/a	huh/m	n/a	n/a
Neuron	2019	Neuron 101, 285–293	rat	n/a	x	n/a	n/a	n/a	US	n/a	n/a	n/a	n/a	n/a	n/a	n/a	f/m	n/a	n/a
Neuron	2019	Neuron 101, 246–259	mice	n/a	x	n/a	n/a	n/a	US	n/a	n/a	n/a	n/a	n/a	n/a	n/a	f/m	n/a	n/a
Neuron	2019	Neuron 101, 232–245	mice, rats, human cells	x(human cells)	x(mice WT and rats)	n/a	x (mutant mice)	unknown	EU, US	n/a	x	n/a	n/a	n/a	n/a	n/a	f/m	n/a	n/a
Neuron	2019	Neuron 101, 486–499	rats and mice	n/a	n/a	n/a	x	different (more M)	Australia	n/a	x	n/a	n/a	n/a	n/a	n/a	n/a	n/a	n/a
Neuron	2019	Neuron 101, 412–420,	mice and human mast cell culture	n/a	x (human mast cells)	n/a	x (male and femal mice)	unspecified	US	n/a	n/a	n/a	n/a	n/a	x	n/a	m/m	n/a	n/a
Neuron	2019	Neuron 101, 444–458	mice	n/a	x	n/a	n/a	n/a	US	n/a	n/a	n/a	n/a	n/a	n/a	n/a	huh/m	n/a	n/a
Neuron	2019	Neuron 101, 421–428	mice	n/a	n/a	x	n/a	n/a	US	n/a	n/a	n/a	n/a	n/a	n/a	n/a	male, male	n/a	n/a
Neuron	2019	Neuron 101, 399–411	mice	n/a	n/a	n/a	x	different (generally more F than M)	US	x	n/a	n/a	n/a	n/a	n/a	n/a	n/a	n/a	f/f
Neuron	2019	Neuron 101, 500–513	mice	n/a	x	n/a	n/a	n/a	US	n/a	n/a	n/a	n/a	n/a	n/a	n/a	huh/m	n/a	n/a
Neuron	2019	Neuron 101, 429–443	human	n/a	n/a	n/a	x	different (65.5% Female, more f)	US	n/a	x	n/a	n/a	n/a	n/a	n/a	n/a	n/a	n/a
Neuron	2019	Neuron 101, 459–471.	mice	n/a	x (1 exp)	1 exp	x (for 2 exp)	equal	US, EU	n/a	n/a	n/a	n/a	x	n/a	x (for main effect)	f/f	f/f	n/a
Neuron	2019	Neuron 101, 472–485	mice and HEK	x (1 exp)	x (1 exp)	n/a	n/a	n/a	Asia	n/a	n/a	n/a	n/a	n/a	n/a	n/a	huh/huh	n/a	n/a
Neuron	2019	Neuron 101, 528–541	human	n/a	n/a	x	n/a	n/a	EU, US	n/a	n/a	n/a	n/a	n/a	n/a	n/a	female, female	n/a	n/a
Neuron	2019	Neuron 101, 690–706	mice	n/a	n/a	n/a	x	unspecified	US	n/a	x	n/a	n/a	n/a	n/a	n/a	n/a	n/a	n/a
Neuron	2019	Neuron 101, 615–624	mice	n/a	n/a	n/a	x	unspecified	EU	n/a	n/a	x	n/a	n/a	n/a	n/a	n/a	n/a	n/a
Neuron	2019	Neuron 101, 603–614	rats	n/a	x	n/a	n/a	n/a	US	n/a	n/a	n/a	n/a	n/a	n/a	n/a	m/m	n/a	n/a
Neuron	2019	Neuron 101, 707–720.	mice	n/a	n/a	n/a	x	unspecifed	US	n/a	x	n/a	n/a	n/a	n/a	n/a	n/a	n/a	n/a
Neuron	2019	Neuron 101, 673–689.	mice cultures (HPC)	n/a	n/a	n/a	x	unspecified	EU	n/a	x	n/a	n/a	n/a	n/a	n/a	n/a	n/a	n/a
Neuron	2019	Neuron 101, 662–672	mice	n/a	x (for behavioural tests)	n/a	x (for molecular/physiological studies)	unspecified	US	n/a	n/a	x	n/a	n/a	n/a	n/a	f/m	n/a	n/a
Neuron	2019	Neuron 101, 648–661	mice	n/a	x	n/a	n/a	n/a	US, EU	n/a	n/a	n/a	n/a	n/a	n/a	n/a	f/m	n/a	n/a
Neuron	2019	Neuron 101, 635–647	mice embryonic tissue	x	n/a	n/a	n/a	n/a	US, EU, Canada	n/a	n/a	n/a	n/a	n/a	n/a	n/a	n/a	n/a	n/a
Neuron	2019	Neuron 101, 748–761	mice	n/a	x (for behaviour)	n/a	x (electrophys)	different- not specifed for electrophys/IHC	Asia	n/a	x *	x *	n/a	n/a	n/a	n/a	m/m	n/a	n/a
Neuron	2019	Neuron 101, 625–634	mice embryo	n/a	n/a	n/a	x	unspecified	EU	n/a	x	n/a	n/a	n/a	n/a	n/a	n/a	n/a	n/a
Neuron	2019	Neuron 101, 977–987	human	n/a	n/a	n/a	x	different (5 M, 16 F, more f)	EU	n/a	x	n/a	n/a	n/a	n/a	n/a	n/a	n/a	n/a
Neuron	2019	Neuron 101, 863–875	rats and mice (and C. elegans)	n/a	n/a	n/a	x	unknown	US, EU	n/a	x	n/a	n/a	n/a	n/a	n/a	n/a	n/a	n/a
Neuron	2019	Neuron 101, 905–919	human	n/a	n/a	n/a	x	different (1 M, 2 F, more f)	EU	n/a	n/a	n/a	x	n/a	n/a	n/a	n/a	n/a	n/a
Neuron	2019	Neuron 101, 920–937	mice and human (postmortem CSF) and rat/mouse cell culture	x (for human CSF)	x (for mice)	n/a	x (for cell culture)	different for culture (more M)	US, EU, Asia	n/a	x	n/a	n/a	n/a	n/a	n/a	m/m	n/a	n/a
Neuron	2019	Neuron 101, 938–949	mice	n/a	n/a	n/a	x	unspecified	US	n/a	x	n/a	n/a	n/a	n/a	n/a	n/a	n/a	n/a
Neuron	2019	Neuron 101, 1117–1133	mice	n/a	n/a	n/a	x	unspecified	EU, Asia	n/a	x	n/a	n/a	n/a	n/a	n/a	n/a	n/a	n/a
Neuron	2019	Neuron 101, 1181–1194	human	x	n/a	n/a	n/a	n/a	US, EU	n/a	n/a	n/a	n/a	n/a	n/a	n/a	n/a	n/a	n/a
Neuron	2019	Neuron 101, 1166–1180.	human	n/a	n/a	n/a	x	equal	EU	n/a	x	n/a	n/a	n/a	n/a	n/a	n/a	f/m	n/a
Neuron	2019	Neuron 101, 1150–1165	mice	n/a	n/a	n/a	x	unspecified	US, EU	n/a	x	n/a	n/a	n/a	n/a	n/a	n/a	n/a	n/a
Neuron	2019	Neuron 102, 128–142.	mice	n/a	x	n/a	n/a	n/a	Asia	n/a	n/a	n/a	n/a	n/a	n/a	n/a	m/m	n/a	n/a
Neuron	2019	Neuron 102, 159–172	mice	n/a	n/a	n/a	x	unspecified	EU	n/a	x	n/a	n/a	n/a	n/a	n/a	n/a	n/a	n/a
Neuron	2019	Neuron 102, 173–183	mice	n/a	n/a	n/a	x	unspecified	Asia	n/a	x	n/a	n/a	n/a	n/a	n/a	n/a	n/a	n/a
Neuron	2019	Neuron 102, 184–201	rats and mice	n/a	n/a	n/a	x	unspecified	EU	n/a	x	n/a	n/a	n/a	n/a	n/a	n/a	n/a	n/a
Neuron	2019	Neuron 102, 143–158.	mice tissue and human tissue	x	n/a	n/a	n/a	n/a	US, EU, Asia	n/a	n/a	n/a	n/a	n/a	n/a	n/a	n/a	n/a	n/a
Neuron	2019	Neuron 102, 105–119	rat	n/a	n/a	n/a	x	unspecified	US, EU	n/a	x	n/a	n/a	n/a	n/a	n/a	n/a	n/a	n/a
Neuron	2019	Neuron 102, 120–127	mice	n/a	x	n/a	n/a	n/a	EU, Asia	n/a	n/a	n/a	n/a	n/a	n/a	n/a	m/m	n/a	n/a
Neuron	2019	Neuron 102, 202–216.	mice	n/a	n/a	n/a	x	unspecified	US	n/a	n/a	x	n/a	n/a	n/a	n/a	n/a	n/a	n/a
Neuron	2019	Neuron 102, 217–231	mice	n/a	n/a	n/a	x	unspecified	EU	n/a	x	n/a	n/a	n/a	n/a	n/a	n/a	n/a	n/a
Neuron	2019	Neuron 102, 232–248	mice	n/a	x	n/a	n/a	n/a	US	n/a	n/a	n/a	n/a	n/a	n/a	n/a	m/m	n/a	n/a
Neuron	2019	Neuron 102, 390–406	mice	n/a	n/a	n/a	x	equal	US	n/a	x	n/a	n/a	n/a	n/a	n/a	n/a	m/m	n/a
Neuron	2019	Neuron 102, 358–372.	mice	n/a	x (for 1 experiment 'Given that L1CAM is located on the X chromosome, only electroporated male pups were analyzed to avoid any complications arising from differences in the number of alleles edited'	x ( pregnancy experiment)	x (all experiments except 1)	unspecified	US	n/a	x	n/a	n/a	n/a	n/a	n/a	f/f	n/a	n/a
Neuron	2019	Neuron 102, 339–357	mice and human blood cells and mice embryo	n/a	x (for mice, also only 1 M human)	n/a	x (for embryo)	unspecified	US	n/a	x	n/a	n/a	n/a	n/a	n/a	f/m	n/a	n/a
Neuron	2019	Neuron 102, 420–434.	mice	n/a	n/a	n/a	x	unspecified	US	x *	n/a	n/a	x	n/a	n/a	n/a	n/a	n/a	n/a
Neuron	2019	Neuron 102, 477–492	mice	n/a	n/a	n/a	x	unspecified	US	n/a	x	n/a	n/a	n/a	n/a	n/a	n/a	n/a	n/a
Neuron	2019	Neuron 102, 450–461.	rats	n/a	x	n/a	n/a	n/a	EU	n/a	n/a	n/a	n/a	n/a	n/a	n/a	m/m	n/a	n/a
Neuron	2019	Neuron 102, 435–449	rats	n/a	n/a	n/a	x	equal	US, Canada	x	n/a	n/a	n/a	n/a	n/a	n/a	n/a	m/f	m/f
Neuron	2019	Neuron 102, 462–476.	mice	n/a	n/a	n/a	x	unspecified	EU	n/a	x	n/a	n/a	n/a	n/a	n/a	n/a	n/a	n/a
Neuron	2019	Neuron 102, 321–338.	cell culture	x (ALS/FTLD human brain/spinal cord tissue)	x (ReNcell VM)	x (HEK293)	n/a	n/a	US	n/a	n/a	n/a	n/a	n/a	n/a	n/a	m/m	n/a	n/a
Neuron	2019	Neuron 102, 373–389	mice (and drosophila)	n/a	n/a	n/a	x	unspecified	US, EU	n/a	x	n/a	n/a	n/a	n/a	n/a	n/a	n/a	n/a
Neuron	2019	Neuron 102, 668–682	mice	n/a	x	n/a	n/a	n/a	Asia	n/a	n/a	n/a	n/a	n/a	n/a	n/a	m/m	n/a	n/a
Neuron	2019	Neuron 102, 636–652	mice	n/a	n/a	n/a	x	unspecified	US	n/a	x	n/a	n/a	n/a	n/a	n/a	n/a	n/a	n/a
Neuron	2019	Neuron 102, 683–693.	human	n/a	n/a	n/a	x	equal	US, EU, Central America	n/a	x	n/a	n/a	n/a	n/a	n/a	n/a	m/m	n/a
Neuron	2019	Neuron 102, 621–635.	mice	n/a	n/a	n/a	x	unspecified	US	n/a	x	n/a	n/a	n/a	n/a	n/a	n/a	n/a	n/a
Neuron	2019	Neuron 102, 587–601.	mice	n/a	n/a	n/a	x	unspecified	US, Asia	n/a	x	n/a	n/a	n/a	n/a	n/a	n/a	n/a	n/a
Neuron	2019	Neuron 102, 602–620.	mice and mouse embryo	n/a	x	n/a	n/a	n/a	US, EU	n/a	n/a	n/a	n/a	n/a	n/a	n/a	m/m	n/a	n/a
Neuron	2019	Neuron 102, 564–573	rats and mice	n/a	x (rat)	n/a	x (mice)	unspecified	US, EU	n/a	x	n/a	n/a	n/a	n/a	n/a	m/m	n/a	n/a
Neuron	2019	Neuron 102, 553–563	mice and rats and mouse embryo	n/a	n/a	n/a	x	unspecified	EU, US	n/a	x	n/a	n/a	n/a	n/a	n/a	n/a	n/a	n/a
Neuron	2019	Neuron 102, 574–586.	mice and rats	n/a	n/a	n/a	x	unspecified	US	n/a	x	n/a	n/a	n/a	n/a	n/a	n/a	n/a	n/a
Neuron	2019	Neuron 102, 653–667	mice	n/a	x (for functional/behavioural experiments)	n/a	x (histological circuit mapping exp)	unspecified	EU, US	n/a	x	n/a	n/a	n/a	n/a	n/a	f/m	n/a	n/a
Neuron	2019	Neuron 102, 770–785	mice and human tissue	n/a	n/a	n/a	x	equal	US, EU	n/a	x	n/a	n/a	n/a	n/a	n/a	n/a	f/m	n/a
Neuron	2019	Neuron 102, 745–761	mice/rats (and zebrafish)	n/a	n/a	n/a	x	unspecified	US, EU, Asia	n/a	x	n/a	n/a	n/a	n/a	n/a	n/a	n/a	n/a
Neuron	2019	Neuron 102, 873–886	mice	n/a	x (for behaviour)	n/a	x (rest)	unspecified	US	n/a	x	n/a	n/a	n/a	n/a	n/a	f/m	n/a	n/a
Neuron	2019	Neuron 102, 858–872	mice	n/a	x	n/a	n/a	n/a	US, Asia	n/a	n/a	n/a	n/a	n/a	n/a	n/a	m/m	n/a	n/a
Neuron	2019	Neuron 102, 762–769	mice	n/a	n/a	n/a	x	equal	US	n/a	x	n/a	n/a	n/a	n/a	n/a	n/a	m/m	n/a
Neuron	2019	Neuron 102, 813–827	mice	n/a	x (for behaviour)	n/a	x (for astrocyte culture)	unspecified	US	n/a	x	n/a	n/a	n/a	n/a	n/a	m/m	n/a	n/a
Neuron	2019	Neuron 102, 801–812	mice	n/a	x	n/a	n/a	n/a	EU, Middle East	n/a	n/a	n/a	n/a	n/a	n/a	n/a	m/m	n/a	n/a
Neuron	2019	Neuron 102, 887–898	human	n/a	n/a	n/a	x	equal	US	n/a	x	n/a	n/a	n/a	n/a	n/a	n/a	f/m	n/a
Neuron	2019	Neuron 102, 786–800	mice	n/a	n/a	n/a	x	unspecified	US	n/a	x	n/a	n/a	n/a	n/a	n/a	n/a	n/a	n/a
Neuron	2019	Neuron 102, 1053–1065	mice	n/a	x	n/a	n/a	n/a	US	n/a	n/a	n/a	n/a	n/a	n/a	n/a	m/f	n/a	n/a
Neuron	2019	Neuron 102, 993–1008	mice	n/a	n/a	n/a	x	unspecified	US	n/a	x	n/a	n/a	n/a	n/a	n/a	n/a	n/a	n/a
Neuron	2019	Neuron 102, 1076–1087	human	n/a	n/a	n/a	x	equal	EU	n/a	x	n/a	n/a	n/a	n/a	n/a	n/a	m/m	n/a
Neuron	2019	Neuron 102, 1037–1052	mice	n/a	x	n/a	n/a	n/a	US	n/a	n/a	n/a	n/a	n/a	n/a	n/a	m/m	n/a	n/a
Neuron	2019	Neuron 102, 929–943	mice	n/a	x (RNA sequencing, behaviour, western blotting)	x (IHC)	x	unspecified	US, Asia	n/a	x	n/a	n/a	n/a	n/a	n/a	m/f	n/a	n/a
Neuron	2019	Neuron 102, 1066–1075	human	n/a	n/a	n/a	x	different (22 F, 3 M, more f)	US	n/a	x	n/a	n/a	n/a	n/a	n/a	n/a	n/a	n/a
Neuron	2019	Neuron 102, 944–959	mice	n/a	x	n/a	n/a	n/a	US	n/a	n/a	n/a	n/a	n/a	n/a	n/a	f/m	n/a	n/a
Neuron	2019	Neuron 102, 1009–1024	mice	n/a	n/a	n/a	x	unspecified	US, Middle East	n/a	x	n/a	n/a	n/a	n/a	n/a	n/a	n/a	n/a
Neuron	2019	Neuron 102, 976–992.	mice and cell culture (HEK)	x (cell culture)	n/a	n/a	x (mice)	unspecified	Canada, EU, South America	n/a	x	n/a	n/a	n/a	n/a	n/a	n/a	n/a	n/a
Neuron	2019	Neuron 102, 960–975	mice	n/a	n/a	n/a	x	equal	US, EU	n/a	x	n/a	n/a	n/a	n/a	n/a	n/a	m/m	n/a
Neuron	2019	Neuron 102, 1184–1198	mice	x	n/a	n/a	n/a	n/a	Asia	n/a	n/a	n/a	n/a	n/a	n/a	n/a	n/a	n/a	n/a
Neuron	2019	Neuron 102, 1157–1171	rats and mice cell culture	x ()	n/a	n/a	x (not determined for cell line)	n/a	Canada	n/a	x	n/a	n/a	n/a	n/a	n/a	n/a	n/a	n/a
Neuron	2019	Neuron 102, 1172–1183	mice and human HEK cells	n/a	n/a	x (HEK cells)	x (mice)	unspecified	US	n/a	x	n/a	n/a	n/a	n/a	n/a	n/a	n/a	n/a
Neuron	2019	Neuron 102, 1127–1142	mice	n/a	x (for steretactic injections)	n/a	x (for electron microscopy and beh and in vivo visualization of pups)	different ( for EM and beh: all adult male, 2 F, more m)	US	n/a	x	n/a	n/a	n/a	n/a	n/a	f/m	n/a	n/a
Neuron	2019	Neuron 102, 1143–1156	mice	n/a	n/a	n/a	x	unspecified	US	n/a	x	n/a	n/a	n/a	n/a	n/a	n/a	n/a	n/a
Neuron	2019	Neuron 102, 1199–1210	rat and HEK cells	n/a	n/a	n/a	x	unspecified	US, Asia	n/a	x	n/a	n/a	n/a	n/a	n/a	n/a	n/a	n/a
Neuron	2019	Neuron 102, 1111–1126	mice	n/a	n/a	n/a	x	equal	US	n/a	x	n/a	n/a	n/a	n/a	n/a	n/a	m/m	n/a
Neuron	2019	Neuron 102, 1235–1248	rat	n/a	x	n/a	n/a	n/a	US, EU	n/a	n/a	n/a	n/a	n/a	n/a	n/a	f/m	n/a	n/a
Neuron	2019	Neuron 103, 133–146	rats	n/a	n/a	x	n/a	n/a	EU, Canada	n/a	n/a	n/a	n/a	n/a	n/a	n/a	male, female	n/a	n/a
Neuron	2019	Neuron 103, 39–51	mice	n/a	n/a	n/a	x	equal	US	n/a	x	n/a	n/a	n/a	n/a	n/a	n/a	f/m	n/a
Neuron	2019	Neuron 103, 102–117	mice	n/a	x (cannula implantation and beh)	n/a	x (electrophys, IHC, In situ hybridization)	unspecified	EU	n/a	x	n/a	n/a	n/a	n/a	n/a	f/m	n/a	n/a
Neuron	2019	Neuron 103, 80–91	rat	n/a	x	n/a	n/a	n/a	US	n/a	n/a	n/a	n/a	n/a	n/a	n/a	f/f	n/a	n/a
Neuron	2019	Neuron 103, 161–171	human	n/a	n/a	n/a	x	equal	US, Canada, EU	n/a	x	n/a	n/a	n/a	n/a	n/a	n/a	f/m	n/a
Neuron	2019	Neuron 103, 92–101	mice	n/a	x for most experiments	n/a	x (for 2 parts of experiment)	different	US	x for 1 exp.	x for rest	n/a	n/a	n/a	n/a	n/a	f/m	n/a	n/a
Neuron	2019	Neuron 103, 66–79	rat HPC cultures, HEK	n/a	x	n/a	n/a	n/a	EU	n/a	n/a	n/a	n/a	n/a	n/a	n/a	f/m	n/a	n/a
Neuron	2019	Neuron 103, 335–348	mice	n/a	n/a	n/a	x	different (more f)	US	n/a	x	n/a	n/a	n/a	n/a	n/a	n/a	n/a	n/a
Neuron	2019	Neuron 103, 250–265	mice and human cells	n/a	x (for Bdnf levels)	n/a	x (for all other exp)	equal (except bdnf)	US	n/a	x	n/a	n/a	n/a	n/a	n/a	f/f	n/a	n/a
Neuron	2019	Neuron 103, 277–291	mice	n/a	n/a	n/a	x	unspecified	US	n/a	x	n/a	n/a	n/a	n/a	n/a	n/a	n/a	n/a
Neuron	2019	Neuron 103, 203–216	human	n/a	n/a	n/a	x	different (more m)	US	n/a	n/a	n/a	x *	x *	x *	x (everything)	n/a	n/a	n/a
Neuron	2019	Neuron 103, 323–334	mice	n/a	n/a	n/a	x	unspecified	US	n/a	x	n/a	n/a	n/a	n/a	n/a	n/a	n/a	n/a
Neuron	2019	Neuron 103, 242–249	mice	n/a	n/a	n/a	x	unspecified	US	n/a	x	n/a	n/a	n/a	n/a	n/a	n/a	n/a	n/a
Neuron	2019	Neuron 103, 309–322	mice	n/a	x	n/a	n/a	n/a	US	n/a	n/a	n/a	n/a	n/a	n/a	n/a	m/f	n/a	n/a
Neuron	2019	Neuron 103, 235–241	mice	n/a	x	n/a	n/a	n/a	US	n/a	n/a	n/a	n/a	n/a	n/a	n/a	m/m	n/a	n/a
Neuron	2019	Neuron 103, 432–444	mice	n/a	n/a	n/a	x	unspecified	US	n/a	x	n/a	n/a	n/a	n/a	n/a	n/a	n/a	n/a
Neuron	2019	Neuron 103, 445–458	mice	n/a	x (behaviour)	n/a	x (other exp)	unspecified	US	n/a	x	n/a	n/a	n/a	n/a	n/a	f/m	n/a	n/a
Neuron	2019	Neuron 103, 459–472	mice	n/a	x (some exp)	n/a	x (other exp)	equal	US	n/a	n/a	n/a	n/a	n/a	x	n/a	f/m	f/m	n/a
Neuron	2019	Neuron 103, 412–422	mice and cell culture	x (embryo)	n/a	n/a	n/a	n/a	US	n/a	n/a	n/a	n/a	n/a	n/a	n/a	n/a	n/a	n/a
Neuron	2019	Neuron 103, 423_431	mice	n/a	x	n/a	n/a	n/a	US, Canada	n/a	n/a	n/a	n/a	n/a	n/a	n/a	m/m	n/a	n/a
Neuron	2019	Neuron 103, 473_488	mice	n/a	x	n/a	n/a	n/a	Asia, US	n/a	n/a	n/a	n/a	n/a	n/a	n/a	huh/f	n/a	n/a
Neuron	2019	Neuron 103, 489_505	mice	n/a	n/a	n/a	x	unknown	US	x	n/a	n/a	n/a	n/a	n/a	n/a	n/a	n/a	f/m
Neuron	2019	Neuron 103, 506_519	mice	n/a	n/a	n/a	x	different (more m)	EU	n/a	x	n/a	n/a	n/a	n/a	n/a	n/a	n/a	n/a
Neuron	2019	Neuron 103, 583_597	mice and mice cells	x(cells)	x(adults)	n/a	x (mice)	unknown	US	n/a	x	n/a	n/a	n/a	n/a	n/a	m/m	n/a	n/a
Neuron	2019	Neuron 103, 598_616	mice	n/a	n/a	n/a	x	unknown	US	n/a	x	n/a	n/a	n/a	n/a	n/a	n/a	n/a	n/a
Neuron	2019	Neuron 103, 617_626	humans cells and mice cells	n/a	x (human male stem cells)	n/a	x (mice)	equal (human), unknown (mice)	US	n/a	x	n/a	n/a	n/a	n/a	n/a	m/m	n/a	n/a
Neuron	2019	Neuron 103, 627_641	mice	n/a	n/a	n/a	x	unknown	US, Asia	n/a	x	n/a	n/a	n/a	n/a	n/a	n/a	n/a	n/a
Neuron	2019	Neuron 103, 642_657	mice	n/a	n/a	n/a	x	unknown	US	n/a	x	n/a	n/a	n/a	n/a	n/a	n/a	n/a	n/a
Neuron	2019	Neuron 103, 673_685	mice	n/a	n/a	n/a	x	unknown	US	x	n/a	n/a	n/a	n/a	n/a	n/a	n/a	n/a	m/m
Neuron	2019	Neuron 103, 686_701	mice	n/a	x	n/a	n/a	n/a	US	n/a	n/a	n/a	n/a	n/a	n/a	n/a	m/m	n/a	n/a
Neuron	2019	Neuron 103, 702_718	mice	n/a	n/a	n/a	x	unknown	EU	n/a	n/a	n/a	n/a	n/a	x	n/a	n/a	n/a	n/a
Neuron	2019	Neuron 103, 719_733	rats	n/a	x	n/a	n/a	n/a	US	n/a	n/a	n/a	n/a	n/a	n/a	n/a	m/m	n/a	n/a
Neuron	2019	Neuron 103, 734_746	rats	n/a	x	n/a	n/a	n/a	US	n/a	n/a	n/a	n/a	n/a	n/a	n/a	f/f	n/a	n/a
Neuron	2019	Neuron 103, 785_801	human cells	n/a	n/a	n/a	x	different (more m)	US	n/a	n/a	n/a	x	n/a	n/a	n/a	n/a	n/a	n/a
Neuron	2019	Neuron 103, 802_819	human cells	n/a	n/a	n/a	x	equal	US, Canada	n/a	n/a	n/a	n/a	x	n/a	x (main effect and n)	n/a	m/m	n/a
Neuron	2019	Neuron 103, 820_835	mice	n/a	n/a	n/a	x	equal	US, EU	n/a	x	n/a	n/a	n/a	n/a	n/a	n/a	f/m	n/a
Neuron	2019	Neuron 103, 836_852	mice and human cell culture	n/a	n/a	n/a	x	unknown	US, EU	n/a	x	n/a	n/a	n/a	n/a	n/a	n/a	n/a	n/a
Neuron	2019	Neuron 103, 853_864	mice cells?	x	n/a	n/a	n/a	n/a	US, EU	n/a	n/a	n/a	n/a	n/a	n/a	n/a	n/a	n/a	n/a
Neuron	2019	Neuron 103, 878_890	mice	n/a	n/a	n/a	x	unknown	US	n/a	x	n/a	n/a	n/a	n/a	n/a	n/a	n/a	n/a
Neuron	2019	Neuron 103, 891_908	mice	n/a	n/a	n/a	x	unknown	US	n/a	n/a	x	n/a	n/a	n/a	n/a	n/a	n/a	n/a
Neuron	2019	Neuron 103, 909_921	mice	n/a	x	n/a	n/a	n/a	Asia	n/a	n/a	n/a	n/a	n/a	n/a	n/a	m/m	n/a	n/a
Neuron	2019	Neuron 103, 922_933	mice	n/a	x	n/a	n/a	n/a	US	n/a	n/a	n/a	n/a	n/a	n/a	n/a	m/m	n/a	n/a
Neuron	2019	Neuron 103, 1016_1033	mice	n/a	n/a	n/a	x	unknown	US, Canada	n/a	n/a	n/a	x *	n/a	x	x (analyzed separately)	n/a	n/a	n/a
Neuron	2019	Neuron 103, 1034_1043	mice	n/a	n/a	n/a	x	unknown	EU	n/a	x	n/a	n/a	n/a	n/a	n/a	n/a	n/a	n/a
Neuron	2019	Neuron 103, 1044_1055	humans and mice	n/a	x (mice)	n/a	x (human)	unknown	USA	n/a	x	n/a	n/a	n/a	n/a	n/a	m/f	n/a	n/a
Neuron	2019	Neuron 103, 1056_1072	mice	n/a	n/a	n/a	x	unknown	US	n/a	n/a	x	n/a	n/a	n/a	n/a	n/a	n/a	n/a
Neuron	2019	Neuron 103, 1073_1085	rats	n/a	n/a	x( for 1 experiment)	x (other exp)	unknown	EU, US	n/a	x	n/a	n/a	n/a	n/a	n/a	n/a	n/a	n/a
Neuron	2019	Neuron 103, 1086_1095	mice	n/a	n/a	n/a	x	unknown	EU	n/a	x	n/a	n/a	n/a	n/a	n/a	n/a	n/a	n/a
Neuron	2019	Neuron 103, 1096_1108	mice	x	n/a	n/a	n/a	n/a	EU, UK	n/a	n/a	n/a	n/a	n/a	n/a	n/a	n/a	n/a	n/a
Neuron	2019	Neuron 103, 1109_1122	rat cells	n/a	n/a	n/a	x	unknown	EU, USA	n/a	x	n/a	n/a	n/a	n/a	n/a	n/a	n/a	n/a
Neuron	2019	Neuron 103, 1135_1149	mice	n/a	n/a	n/a	x	unknown	US, Asia	n/a	x	n/a	n/a	n/a	n/a	n/a	n/a	n/a	n/a
Neuron	2019	Neuron 103, 1150_1163	mice	n/a	n/a	n/a	x	different (more m)	USA	n/a	x	n/a	n/a	n/a	n/a	n/a	n/a	n/a	n/a
Neuron	2019	Neuron 103, 1164_1177	mice	n/a	n/a	n/a	x	unknown	US	n/a	x	n/a	n/a	n/a	n/a	n/a	n/a	n/a	n/a
Neuron	2019	Neuron 103, 1178_1190	humans	n/a	n/a	n/a	x	equal	Asia, Canada, UK	n/a	x	n/a	n/a	n/a	n/a	n/a	n/a	m/m	n/a
Neuron	2019	Neuron 104, 239_255	human cells, mice	x(mice)	x (human cells)	n/a	n/a	n/a	USA	n/a	n/a	n/a	n/a	n/a	n/a	n/a	f/m	n/a	n/a
Neuron	2019	Neuron 104, 256_270	human cells	n/a	x	n/a	n/a	n/a	USA, EU	n/a	n/a	n/a	n/a	n/a	n/a	n/a	m/m	n/a	n/a
Neuron	2019	Neuron 104, 271_289	mice	n/a	n/a	n/a	x	unknown	EU	n/a	n/a	x	n/a	n/a	n/a	n/a	n/a	n/a	n/a
Neuron	2019	Neuron 104, 305_321	rats/ rat embryos	n/a	n/a	n/a	x	unknown	EU, US	n/a	n/a	x	n/a	n/a	n/a	n/a	n/a	n/a	n/a
Neuron	2019	Neuron 104, 338_352	mice	n/a	x (other exp)	x (1 exp)	n/a	n/a	EU	n/a	n/a	n/a	n/a	n/a	n/a	n/a	m/m	n/a	n/a
Neuron	2019	Neuron 104, 385_401	mice	n/a	n/a	n/a	x	unknown	USA, Asia, EU	n/a	x	n/a	n/a	n/a	n/a	n/a	n/a	n/a	n/a
Neuron	2019	Neuron 104, 412_427	mice	n/a	n/a	n/a	x	unknown	USA	n/a	x	n/a	n/a	n/a	n/a	n/a	n/a	n/a	n/a
Neuron	2019	Neuron 104, 458_470	human cell culture	n/a	x(controls)	x(exp)	n/a	n/a	USA, Canada	n/a	n/a	n/a	n/a	n/a	n/a	n/a	m/f	n/a	n/a
Neuron	2019	Neuron 104, 471_487	mice	n/a	x	n/a	n/a	n/a	USA, Asia	n/a	n/a	n/a	n/a	n/a	n/a	n/a	m/m	n/a	n/a
Neuron	2019	Neuron 104, 488_500	mice	n/a	x for behavioural testing	n/a	x (for other experiments)	Unknown	USA	n/a	x	n/a	n/a	n/a	n/a	n/a	m/m	n/a	n/a
Neuron	2019	Neuron 104, 501_511	human cell culture	x	n/a	n/a	n/a	n/a	USA, EU	n/a	n/a	n/a	n/a	n/a	n/a	n/a	n/a	n/a	n/a
Neuron	2019	Neuron 104, 512_528	mice	n/a	n/a	n/a	x	unknown	USA	n/a	x	n/a	n/a	n/a	n/a	n/a	n/a	n/a	n/a
Neuron	2019	Neuron 104, 529_543	mice	n/a	n/a	n/a	x	unknown	Asia, USA	n/a	x	n/a	n/a	n/a	n/a	n/a	n/a	n/a	n/a
Neuron	2019	Neuron 104, 576_587	mice	n/a	n/a	n/a	x	some experiments equal, some double females	EU	n/a	x	n/a	n/a	n/a	n/a	n/a	n/a	n/a	n/a
Neuron	2019	Neuron 104, 588_600	mice	n/a	n/a	n/a	x	unknown	USA	n/a	x	n/a	n/a	n/a	n/a	n/a	n/a	n/a	n/a
Neuron	2019	Neuron 104, 601_610	mice	n/a	x	n/a	n/a	n/a	USA	n/a	n/a	n/a	n/a	n/a	n/a	n/a	f/m	n/a	n/a
Neuron	2019	Neuron 104, 611_622	humans	n/a	n/a	n/a	x	equal	USA	n/a	x	n/a	n/a	n/a	n/a	n/a	n/a	m/m	n/a
Neuron	2019	Neuron 104, 655_664	rats	n/a	n/a	n/a	x	Unknown	USA	n/a	x	n/a	n/a	n/a	n/a	n/a	n/a	n/a	n/a
Neuron	2019	Neuron 104, 665_679	Humans and mice	n/a	n/a	x for 1 experiment	x (other exp)	unknown mice, different human (2m, 1f)	USA, EU, Australia, UK, Asia	n/a	n/a	x	n/a	n/a	n/a	n/a	n/a	n/a	n/a
Neuron	2019	Neuron 104, 680_692	mice	n/a	n/a	x (water maze)	x (other exp)	Unknown	EU	n/a	n/a	n/a	n/a	n/a	x	n/a	n/a	n/a	n/a
Neuron	2019	Neuron 104, 693_710	mice	n/a	n/a	n/a	x	unknown	EU	n/a	x	n/a	n/a	n/a	n/a	n/a	n/a	n/a	n/a
Neuron	2019	Neuron 104, 711_723	mice	n/a	n/a	n/a	x	unknown	USA	n/a	x	n/a	n/a	n/a	n/a	n/a	n/a	n/a	n/a
Neuron	2019	Neuron 104, 724_735	mice	n/a	n/a	n/a	x	unknown	USA, Canada	n/a	x	n/a	n/a	n/a	n/a	n/a	n/a	n/a	n/a
Neuron	2019	Neuron 104, 736_748	mice	n/a	n/a	n/a	x	unknown	USA	n/a	x	n/a	n/a	n/a	n/a	n/a	n/a	n/a	n/a
Neuron	2019	Neuron 104, 749_764	mice	n/a	n/a	x experiment 1	x (other exp)	unknown	EU, USA	n/a	x	n/a	n/a	n/a	n/a	n/a	n/a	n/a	n/a
Neuron	2019	Neuron 104, 765_780	mice	n/a	n/a	x	n/a	n/a	USA	n/a	n/a	n/a	n/a	n/a	n/a	n/a	female, male	n/a	n/a
Neuron	2019	Neuron 104, 781_794	Mice	n/a	x	n/a	n/a	n/a	EU	n/a	n/a	n/a	n/a	n/a	n/a	n/a	huh/m	n/a	n/a
Neuron	2019	Neuron 104, 795_809	Mice	n/a	n/a	n/a	x	unknown	USA	n/a	x	n/a	n/a	n/a	n/a	n/a	n/a	n/a	n/a
Neuron	2019	Neuron 104, 810_824	mice	n/a	n/a	n/a	x	unknown	USA	n/a	x	n/a	n/a	n/a	n/a	n/a	n/a	n/a	n/a
Neuron	2019	Neuron 104, 849_855	human	n/a	n/a	n/a	x	equal	Australia, USA, Canada	n/a	x	n/a	n/a	n/a	n/a	n/a	n/a	m/m	n/a
Neuron	2019	Neuron 104, 856_868	human	n/a	n/a	n/a	x	equal	USA	n/a	n/a	n/a	x	n/a	n/a	n/a	n/a	m/m	n/a
Neuron	2019	Neuron 104, 869_884	human culture and mice	n/a	n/a	n/a	x	equal	USA, EU	n/a	n/a	x	n/a	n/a	n/a	n/a	n/a	f/m	n/a
Neuron	2019	Neuron 104, 885_898	human culture	x	n/a	n/a	n/a	n/a	USA	n/a	n/a	n/a	n/a	n/a	n/a	n/a	n/a	n/a	n/a
Neuron	2019	Neuron 104, 899_915	mice	n/a	x	n/a	n/a	n/a	USA, EU	n/a	n/a	n/a	n/a	n/a	n/a	n/a	m/m	n/a	n/a
Neuron	2019	Neuron 104, 916_930	mice	n/a	n/a	n/a	x	unknown	USA	n/a	x	n/a	n/a	n/a	n/a	n/a	n/a	n/a	n/a
Neuron	2019	Neuron 104, 931_946	rat embryo	n/a	n/a	n/a	x	unknown	USA, EU	n/a	x	n/a	n/a	n/a	n/a	n/a	n/a	n/a	n/a
Neuron	2019	Neuron 104, 960_971	rats	n/a	x	n/a	n/a	n/a	USA, Asia	n/a	n/a	n/a	n/a	n/a	n/a	n/a	huh/m	n/a	n/a
Neuron	2019	Neuron 104, 972_986	mice and human cortical neurons	n/a	n/a	n/a	x (mice)	unknown	EU	n/a	x	n/a	n/a	n/a	n/a	n/a	n/a	n/a	n/a
Neuron	2019	Neuron 104, 987_999	rats	n/a	x	n/a	n/a	n/a	US	n/a	n/a	n/a	n/a	n/a	n/a	n/a	m/m	n/a	n/a
Neuron	2019	neuron 104, 1065_1080	mice	x	n/a	n/a	n/a	n/a	EU, US	n/a	n/a	n/a	n/a	n/a	n/a	n/a	n/a	n/a	n/a
Neuron	2019	Neuron 104, 1081_1094	mice	x	n/a	n/a	n/a	n/a	EU	n/a	n/a	n/a	n/a	n/a	n/a	n/a	n/a	n/a	n/a
Neuron	2019	Neuron 104, 1110_1125	rats	n/a	x	n/a	n/a	n/a	USA	n/a	n/a	n/a	n/a	n/a	n/a	n/a	m/m	n/a	n/a
Neuron	2019	Neuron 104, 1126_1140	Mice	n/a	n/a	n/a	x	unknown	US	n/a	x	n/a	n/a	n/a	n/a	n/a	n/a	n/a	n/a
Neuron	2019	Neuron 104, 1141_1152	Mice	n/a	x (experiment 1)	n/a	x (exp 2)	unknown	US	n/a	x	n/a	n/a	n/a	n/a	n/a	m/f	n/a	n/a
Neuron	2019	Neuron 104, 1153_1167	rats	n/a	n/a	x	n/a	n/a	US	n/a	n/a	n/a	n/a	n/a	n/a	n/a	male, female	n/a	n/a
Neuron	2019	Neuron 104, 1168_1179	mice	n/a	n/a	n/a	x	unknown	EU	n/a	x	n/a	n/a	n/a	n/a	n/a	n/a	n/a	n/a
Neuron	2019	Neuron 104, 1180_1194	mice	n/a	x	n/a	n/a	n/a	EU	n/a	n/a	n/a	n/a	n/a	n/a	n/a	m/m	n/a	n/a
Neuron	2019	Neuron 104, 1195_1209	humans	x	n/a	n/a	n/a	n/a	US	n/a	n/a	n/a	n/a	n/a	n/a	n/a	n/a	n/a	n/a
Nature Neuroscience	2009	Vol 12 35_43	mouse retina	x	n/a	n/a	n/a	n/a	USA, EU	n/a	n/a	n/a	n/a	n/a	n/a	n/a	n/a	n/a	n/a
Nature Neuroscience	2009	Vol 12 44_52	mouse culture	x	n/a	n/a	n/a	n/a	USA	n/a	n/a	n/a	n/a	n/a	n/a	n/a	n/a	n/a	n/a
Nature Neuroscience	2009	Vol 12 60_69	mice	n/a	x	n/a	n/a	n/a	USA, EU	n/a	n/a	n/a	n/a	n/a	n/a	x	f/m	n/a	n/a
Nature Neuroscience	2009	Vol 12 85_91	human	n/a	n/a	n/a	x	different (more m)	Asia	n/a	x	n/a	n/a	n/a	n/a	n/a	n/a	n/a	n/a
Nature Neuroscience	2009	Vol 12 92_98	human	n/a	n/a	n/a	x	equal	USA, UK	n/a	n/a	x	n/a	x	n/a	n/a	n/a	n/a	n/a
Nature Neuroscience	2009	Vol 12 125_131	mice embryo	x	n/a	n/a	n/a	n/a	USA, Asia	n/a	n/a	n/a	n/a	n/a	n/a	n/a	n/a	n/a	n/a
Nature Neuroscience	2009	Vol 12 132_140	mice embryo	x	n/a	n/a	n/a	n/a	UK	n/a	n/a	n/a	n/a	n/a	n/a	n/a	n/a	n/a	n/a
Nature Neuroscience	2009	Vol 12 141_149	mice embryo	x	n/a	n/a	n/a	n/a	USA, South America	n/a	n/a	n/a	n/a	n/a	n/a	n/a	n/a	n/a	n/a
Nature Neuroscience	2009	Vol 12 156_162	mice	x	n/a	n/a	n/a	n/a	Asia, EU	n/a	n/a	n/a	n/a	n/a	n/a	n/a	n/a	n/a	n/a
Nature Neuroscience	2009	Vol 12 163_171	mice and rats	x	n/a	n/a	n/a	n/a	USA	n/a	n/a	n/a	n/a	n/a	n/a	n/a	n/a	n/a	n/a
Nature Neuroscience	2009	Vol 12 172_181	rat pups	x	n/a	n/a	n/a	n/a	USA	n/a	n/a	n/a	n/a	n/a	n/a	n/a	n/a	n/a	n/a
Nature Neuroscience	2009	Vol 12 182_189	rats	n/a	x	n/a	n/a	n/a	USA	n/a	n/a	n/a	n/a	n/a	n/a	n/a	m/m	n/a	n/a
Nature Neuroscience	2009	Vol 12 190_199	rats and mice	n/a	x	n/a	n/a	n/a	USA	n/a	n/a	n/a	n/a	n/a	n/a	n/a	f/m	n/a	n/a
Nature Neuroscience	2009	Vol 12 200_209	rats	n/a	x	n/a	n/a	n/a	USA, EU	n/a	n/a	n/a	n/a	n/a	n/a	n/a	f/m	n/a	n/a
Nature Neuroscience	2009	Vol 12 210_220	rats	n/a	n/a	n/a	x	unspecified	USA	n/a	x	n/a	n/a	n/a	n/a	n/a	n/a	n/a	n/a
Nature Neuroscience	2009	Vol 12 229_234	rat tissue	x	n/a	n/a	n/a	n/a	EU, USA	n/a	n/a	n/a	n/a	n/a	n/a	n/a	n/a	n/a	n/a
Nature Neuroscience	2009	Vol 12 259_267	mice	x	n/a	n/a	n/a	n/a	EU, Asia	n/a	n/a	n/a	n/a	n/a	n/a	n/a	n/a	n/a	n/a
Nature Neuroscience	2009	Vol 12 268_276	mice	x	n/a	n/a	n/a	n/a	USA	n/a	n/a	n/a	n/a	n/a	n/a	n/a	n/a	n/a	n/a
Nature Neuroscience	2009	Vol 12 277_285	rat cell culture	n/a	n/a	n/a	x	unspecified	UK	n/a	x	n/a	n/a	n/a	n/a	n/a	n/a	n/a	n/a
Nature Neuroscience	2009	Vol 12 286_294	rat cells	x	n/a	n/a	n/a	n/a	USA	n/a	n/a	n/a	n/a	n/a	n/a	n/a	n/a	n/a	n/a
Nature Neuroscience	2009	Vol 12 311_317	rat and mouse cell culture	n/a	n/a	n/a	x	unspecified	USA	n/a	x	n/a	n/a	n/a	n/a	n/a	n/a	n/a	n/a
Nature Neuroscience	2009	Vol 12 333_341	mice	n/a	x	n/a	n/a	n/a	USA	n/a	n/a	n/a	n/a	n/a	n/a	n/a	m/m	n/a	n/a
Nature Neuroscience	2009	Vol 12 342_348	human brain tissue	n/a	x	n/a	n/a	n/a	Canada, Asia	n/a	n/a	n/a	n/a	n/a	n/a	n/a	m/m	n/a	n/a
Nature Neuroscience	2009	Vol 12 349_355	human	n/a	n/a	n/a	x	equal	US	n/a	x	n/a	n/a	n/a	n/a	n/a	n/a	m/m	n/a
Nature Neuroscience	2009	Vol 12 399_408	mice	x	n/a	n/a	n/a	n/a	USA	n/a	n/a	n/a	n/a	n/a	n/a	n/a	n/a	n/a	n/a
Nature Neuroscience	2009	Vol 12 409_417	mice	x	n/a	n/a	n/a	n/a	USA	n/a	n/a	n/a	n/a	n/a	n/a	n/a	n/a	n/a	n/a
Nature Neuroscience	2009	Vol 12 418_427	mice	x	n/a	n/a	n/a	n/a	EU	n/a	n/a	n/a	n/a	n/a	n/a	n/a	n/a	n/a	n/a
Nature Neuroscience	2009	Vol 12 428_437	rat and human culture	x	n/a	n/a	n/a	n/a	Asia, USA	n/a	n/a	n/a	n/a	n/a	n/a	n/a	n/a	n/a	n/a
Nature Neuroscience	2009	Vol 12 438_443	rats	n/a	x	n/a	n/a	n/a	Canada	n/a	n/a	n/a	n/a	n/a	n/a	n/a	f/m	n/a	n/a
Nature Neuroscience	2009	Vol 12 444_453	mice (and gerbils)	x	n/a	n/a	n/a	n/a	EU	n/a	n/a	n/a	n/a	n/a	n/a	n/a	n/a	n/a	n/a
Nature Neuroscience	2009	Vol 12 454_462	mice	x	n/a	n/a	n/a	n/a	USA	n/a	n/a	n/a	n/a	n/a	n/a	n/a	n/a	n/a	n/a
Nature Neuroscience	2009	Vol 12 463_473	mice	x	n/a	n/a	n/a	n/a	UK, Asia, EU	n/a	n/a	n/a	n/a	n/a	n/a	n/a	n/a	n/a	n/a
Nature Neuroscience	2009	Vol 12 492_501	rats	n/a	n/a	x	n/a	n/a	US	n/a	n/a	n/a	n/a	n/a	n/a	n/a	male, male	n/a	n/a
Nature Neuroscience	2009	Vol 12 508_514	human	n/a	n/a	n/a	x	different (more M)	US	n/a	x	n/a	n/a	n/a	n/a	n/a	n/a	n/a	n/a
Nature Neuroscience	2009	Vol 12 515_522	human	n/a	n/a	n/a	x	different for patients(more M), equal for controls	USA	n/a	x	n/a	n/a	n/a	n/a	n/a	n/a	n/a	n/a
Nature Neuroscience	2009	Vol 12 553_558	rats	x	n/a	n/a	n/a	n/a	EU, USA	n/a	n/a	n/a	n/a	n/a	n/a	n/a	n/a	n/a	n/a
Nature Neuroscience	2009	Vol 12 559_567	rat embryo	x	n/a	n/a	n/a	n/a	Asia	n/a	n/a	n/a	n/a	n/a	n/a	n/a	n/a	n/a	n/a
Nature Neuroscience	2009	Vol 12 568_576	mice embryo	x	n/a	n/a	n/a	n/a	USA	n/a	n/a	n/a	n/a	n/a	n/a	n/a	n/a	n/a	n/a
Nature Neuroscience	2009	Vol 12 577_584	mice	x	n/a	n/a	n/a	n/a	USA	n/a	n/a	n/a	n/a	n/a	n/a	n/a	n/a	n/a	n/a
Nature Neuroscience	2009	Vol 12 585_592	rats	x	n/a	n/a	n/a	n/a	USA	n/a	n/a	n/a	n/a	n/a	n/a	n/a	n/a	n/a	n/a
Nature Neuroscience	2009	Vol 12 593_601	rats	x	n/a	n/a	n/a	n/a	UK	n/a	n/a	n/a	n/a	n/a	n/a	n/a	n/a	n/a	n/a
Nature Neuroscience	2009	Vol 12 602_610	rats	n/a	x	n/a	n/a	n/a	USA	n/a	n/a	n/a	n/a	n/a	n/a	n/a	f/m	n/a	n/a
Nature Neuroscience	2009	Vol 12 618_626	rats	n/a	x	n/a	n/a	n/a	USA, Asia, EU	n/a	n/a	n/a	n/a	n/a	n/a	n/a	m/f	n/a	n/a
Nature Neuroscience	2009	Vol 12 627_636	mice	x	n/a	n/a	n/a	n/a	EU	n/a	n/a	n/a	n/a	n/a	n/a	n/a	n/a	n/a	n/a
Nature Neuroscience	2009	Vol 12 646_654	rats	n/a	x	n/a	n/a	n/a	USA	n/a	n/a	n/a	n/a	n/a	n/a	n/a	m/m	n/a	n/a
Nature Neuroscience	2009	Vol 12 735_744	mice cultures	x	n/a	n/a	n/a	n/a	Canada	n/a	n/a	n/a	n/a	n/a	n/a	n/a	n/a	n/a	n/a
Nature Neuroscience	2009	Vol 12 745_750	rats	x	n/a	n/a	n/a	n/a	USA	n/a	n/a	n/a	n/a	n/a	n/a	n/a	n/a	n/a	n/a
Nature Neuroscience	2009	Vol 12 751_758	rat embryo	x	n/a	n/a	n/a	n/a	UK	n/a	n/a	n/a	n/a	n/a	n/a	n/a	n/a	n/a	n/a
Nature Neuroscience	2009	Vol 12 759_766	mice neuron cultures	n/a	x	n/a	n/a	n/a	USA	n/a	n/a	n/a	n/a	n/a	n/a	n/a	m/m	n/a	n/a
Nature Neuroscience	2009	Vol 12 767_776	mice	x	n/a	n/a	n/a	n/a	USA	n/a	n/a	n/a	n/a	n/a	n/a	n/a	n/a	n/a	n/a
Nature Neuroscience	2009	Vol 12 777_783	mice	n/a	n/a	n/a	x	unspecified	USA	n/a	x	n/a	n/a	n/a	n/a	n/a	n/a	n/a	n/a
Nature Neuroscience	2009	Vol 12 784_791	mice	x	n/a	n/a	n/a	n/a	USA	n/a	n/a	n/a	n/a	n/a	n/a	n/a	n/a	n/a	n/a
Nature Neuroscience	2009	Vol 12 792_800	rats	n/a	n/a	x	n/a	n/a	USA	n/a	n/a	n/a	n/a	n/a	n/a	n/a	male, male	n/a	n/a
Nature Neuroscience	2009	Vol 12 829_838	mice embryo and postnatal tissue	x (for other exp)	n/a	x (for HPC)	n/a	n/a	USA, Asia, EU	n/a	n/a	n/a	n/a	n/a	n/a	n/a	n/a	n/a	n/a
Nature Neuroscience	2009	Vol 12 839_847	mice and rats	x	n/a	n/a	n/a	n/a	UK, EU, USA	n/a	n/a	n/a	n/a	n/a	n/a	n/a	n/a	n/a	n/a
Nature Neuroscience	2009	Vol 12 857_863	mice neuron cultures	x (for embryo culture)	x (for in vivo exp)	n/a	n/a	n/a	USA	n/a	n/a	n/a	n/a	n/a	n/a	n/a	n/a	n/a	n/a
Nature Neuroscience	2009	Vol 12 864_871	mice brain	x	n/a	n/a	n/a	n/a	USA, Asia, EU	n/a	n/a	n/a	n/a	n/a	n/a	n/a	n/a	n/a	n/a
Nature Neuroscience	2009	Vol 12 872_878	human cell culture and mice	x	n/a	n/a	n/a	n/a	USA	n/a	n/a	n/a	n/a	n/a	n/a	n/a	n/a	n/a	n/a
Nature Neuroscience	2009	Vol 12 879_887	rat cultured neurons	x	n/a	n/a	n/a	n/a	USA	n/a	n/a	n/a	n/a	n/a	n/a	n/a	n/a	n/a	n/a
Nature Neuroscience	2009	Vol 12 888_896	rat HPC	x	n/a	n/a	n/a	n/a	USA	n/a	n/a	n/a	n/a	n/a	n/a	n/a	n/a	n/a	n/a
Nature Neuroscience	2009	Vol 12 897_904	rat cultures	x	n/a	n/a	n/a	n/a	EU	n/a	n/a	n/a	n/a	n/a	n/a	n/a	n/a	n/a	n/a
Nature Neuroscience	2009	Vol 12 905_912	rats	n/a	x	n/a	n/a	n/a	Canada	n/a	n/a	n/a	n/a	n/a	n/a	n/a	f/m	n/a	n/a
Nature Neuroscience	2009	Vol 12 913_918	rats	n/a	x	n/a	n/a	n/a	USA	n/a	n/a	n/a	n/a	n/a	n/a	n/a	m/m	n/a	n/a
Nature Neuroscience	2009	Vol 12 919_926	rats	n/a	x	n/a	n/a	n/a	EU	n/a	n/a	n/a	n/a	n/a	n/a	n/a	m/m	n/a	n/a
Nature Neuroscience	2009	Vol 12 932_938	human	n/a	n/a	n/a	x	different (more F)	USA, EU	n/a	x	n/a	n/a	n/a	n/a	n/a	n/a	n/a	n/a
Nature Neuroscience	2009	Vol 12 939_945	human	n/a	n/a	n/a	x	equal	EU	n/a	x	n/a	n/a	n/a	n/a	n/a	n/a	m/m	n/a
Nature Neuroscience	2009	Vol 12 973_980	mice embryo and brain tissue	x	n/a	n/a	n/a	n/a	USA, UK, Africa	n/a	n/a	n/a	n/a	n/a	n/a	n/a	n/a	n/a	n/a
Nature Neuroscience	2009	Vol 12 988_995	mice, rat, human cell culture	x	n/a	n/a	n/a	n/a	USA	n/a	n/a	n/a	n/a	n/a	n/a	n/a	n/a	n/a	n/a
Nature Neuroscience	2009	Vol 12 996_1002	rat brains	x	n/a	n/a	n/a	n/a	Asia	n/a	n/a	n/a	n/a	n/a	n/a	n/a	n/a	n/a	n/a
Nature Neuroscience	2009	Vol 12 1003_1010	rats and mice	x	n/a	n/a	n/a	n/a	USA	n/a	n/a	n/a	n/a	n/a	n/a	n/a	n/a	n/a	n/a
Nature Neuroscience	2009	Vol 12 1011_1019	HEK cell culture and rat embryo	x	n/a	n/a	n/a	n/a	USA, New Zealand	n/a	n/a	n/a	n/a	n/a	n/a	n/a	n/a	n/a	n/a
Nature Neuroscience	2009	Vol 12 1020_1027	mice embryo	x	n/a	n/a	n/a	n/a	USA	n/a	n/a	n/a	n/a	n/a	n/a	n/a	n/a	n/a	n/a
Nature Neuroscience	2009	Vol 12 1028_1035	mice embryo	x	n/a	n/a	n/a	n/a	EU	n/a	n/a	n/a	n/a	n/a	n/a	n/a	n/a	n/a	n/a
Nature Neuroscience	2009	Vol 12 1036_1041	mice	x	n/a	n/a	n/a	n/a	EU	n/a	n/a	n/a	n/a	n/a	n/a	n/a	n/a	n/a	n/a
Nature Neuroscience	2009	Vol 12 1042_1049	mice	x (other exp)	x(one exp)	n/a	n/a	n/a	UK, EU	n/a	n/a	n/a	n/a	n/a	n/a	n/a	n/a	n/a	n/a
Nature Neuroscience	2009	Vol 12 1050_1055	humans	n/a	x	n/a	n/a	n/a	USA	n/a	n/a	n/a	n/a	n/a	n/a	n/a	m/m	n/a	n/a
Nature Neuroscience	2009	Vol 12 1056_1061	humans	n/a	n/a	n/a	x	different (more M)	USA	n/a	x	n/a	n/a	n/a	n/a	n/a	n/a	n/a	n/a
Nature Neuroscience	2009	Vol 12 1062_1068	humans	n/a	n/a	n/a	x	different (more F)	USA	n/a	x	n/a	n/a	n/a	n/a	n/a	n/a	n/a	n/a
Nature Neuroscience	2009	Vol 12 1069_1073	rats	n/a	x	n/a	n/a	n/a	USA	n/a	n/a	n/a	n/a	n/a	n/a	n/a	m/m	n/a	n/a
Nature Neuroscience	2009	Vol 12 1097_1105	rats and mice	x(mice)	n/a	x (rats)	n/a	n/a	Asia, USA, EU	n/a	n/a	n/a	n/a	n/a	n/a	n/a	n/a	n/a	n/a
Nature Neuroscience	2009	Vol 12 1106_1113	rats	n/a	n/a	x	n/a	n/a	USA	n/a	n/a	n/a	n/a	n/a	n/a	n/a	female, male	n/a	n/a
Nature Neuroscience	2009	Vol 12 1114_1120	HEK cells	x	n/a	n/a	n/a	n/a	USA	n/a	n/a	n/a	n/a	n/a	n/a	n/a	n/a	n/a	n/a
Nature Neuroscience	2009	Vol 12 1121_1128	rat brains	x	n/a	n/a	n/a	n/a	USA	n/a	n/a	n/a	n/a	n/a	n/a	n/a	n/a	n/a	n/a
Nature Neuroscience	2009	Vol 12 1145_1151	rats	n/a	x	n/a	n/a	n/a	UK	n/a	n/a	n/a	n/a	n/a	n/a	n/a	m/m	n/a	n/a
Nature Neuroscience	2009	Vol 12 1152_1158	mice	n/a	x	n/a	n/a	n/a	EU	n/a	n/a	n/a	n/a	n/a	n/a	n/a	f/m	n/a	n/a
Nature Neuroscience	2009	Vol 12 1165_1170	rats	n/a	n/a	n/a	x	unspecified	Asia	n/a	x	n/a	n/a	n/a	n/a	n/a	n/a	n/a	n/a
Nature Neuroscience	2009	Vol 12 1180_1186	mice	n/a	x	n/a	n/a	n/a	EU	n/a	n/a	n/a	n/a	n/a	n/a	n/a	m/f	n/a	n/a
Nature Neuroscience	2009	Vol 12 1197_1204	mice	x	n/a	n/a	n/a	n/a	EU, USA	n/a	n/a	n/a	n/a	n/a	n/a	n/a	n/a	n/a	n/a
Nature Neuroscience	2009	Vol 12 1229_1237	mice and human tissue	x	n/a	n/a	n/a	n/a	EU, UK, USA	n/a	n/a	n/a	n/a	n/a	n/a	n/a	n/a	n/a	n/a
Nature Neuroscience	2009	Vol 12 1238_1247	mice	x	n/a	n/a	n/a	n/a	USA	n/a	n/a	n/a	n/a	n/a	n/a	n/a	n/a	n/a	n/a
Nature Neuroscience	2009	Vol 12 1248_1256	mice	x	n/a	n/a	n/a	n/a	EU	n/a	n/a	n/a	n/a	n/a	n/a	n/a	n/a	n/a	n/a
Nature Neuroscience	2009	Vol 12 1266_1274	rat embryo & HEK cells	x	n/a	n/a	n/a	n/a	EU, USA	n/a	n/a	n/a	n/a	n/a	n/a	n/a	n/a	n/a	n/a
Nature Neuroscience	2009	Vol 12 1275_1284	rat embryo & HEK cells	x	n/a	n/a	n/a	n/a	USA	n/a	n/a	n/a	n/a	n/a	n/a	n/a	n/a	n/a	n/a
Nature Neuroscience	2009	Vol 12 1285_1292	mice cultures	x	n/a	n/a	n/a	n/a	EU, USA, UK	n/a	n/a	n/a	n/a	n/a	n/a	n/a	n/a	n/a	n/a
Nature Neuroscience	2009	Vol 12 1293_1299	mice cultures	x	n/a	n/a	n/a	n/a	EU	n/a	n/a	n/a	n/a	n/a	n/a	n/a	n/a	n/a	n/a
Nature Neuroscience	2009	Vol 12 1300_1307	rats, HEK	x (HEK)	x(rats)	n/a	n/a	n/a	Canada, USA, Asia	n/a	n/a	n/a	n/a	n/a	n/a	n/a	n/a	n/a	n/a
Nature Neuroscience	2009	Vol 12 1308_1316	mice	x	n/a	n/a	n/a	n/a	EU	n/a	n/a	n/a	n/a	n/a	n/a	n/a	n/a	n/a	n/a
Nature Neuroscience	2009	Vol 12 1325_1332	rats	n/a	x	n/a	n/a	n/a	EU	n/a	n/a	n/a	n/a	n/a	n/a	n/a	m/m	n/a	n/a
Nature Neuroscience	2009	Vol 12 1333_1342	rats	n/a	n/a	x	n/a	n/a	US and EU	n/a	n/a	n/a	n/a	n/a	n/a	n/a	male, male	n/a	n/a
Nature Neuroscience	2009	Vol 12 1343_1349	humans	n/a	n/a	n/a	x	equal	UK and South America	n/a	x	n/a	n/a	n/a	n/a	x	n/a	m/m	n/a
Nature Neuroscience	2009	Vol 12 1373_1380	mice embryo	x	n/a	n/a	n/a	n/a	EU	n/a	n/a	n/a	n/a	n/a	n/a	n/a	n/a	n/a	n/a
Nature Neuroscience	2009	Vol 12 1381_1389	mice embryo	x	n/a	n/a	n/a	n/a	US	n/a	n/a	n/a	n/a	n/a	n/a	n/a	n/a	n/a	n/a
Nature Neuroscience	2009	Vol 12 1390_1397	mice embryo	x	n/a	n/a	n/a	n/a	USA and Canada	n/a	n/a	n/a	n/a	n/a	n/a	n/a	n/a	n/a	n/a
Nature Neuroscience	2009	Vol 12 1398_1406	mice and rat tissue	x (mice)	n/a	x( rat stem cells)	n/a	n/a	USA	n/a	n/a	n/a	n/a	n/a	n/a	n/a	n/a	n/a	n/a
Nature Neuroscience	2009	Vol 12 1407_1414	rats	n/a	x	n/a	n/a	n/a	USA and UK	n/a	n/a	n/a	n/a	n/a	n/a	n/a	f/f	n/a	n/a
Nature Neuroscience	2009	Vol 12 1438_1443	mice	x	n/a	n/a	n/a	n/a	USA, EU	n/a	n/a	n/a	n/a	n/a	n/a	n/a	n/a	n/a	n/a
Nature Neuroscience	2009	vol 12, 1444_1449	rats	n/a	x	n/a	n/a	n/a	USA	n/a	n/a	n/a	n/a	n/a	n/a	n/a	m/f	n/a	n/a
Nature Neuroscience	2009	vol 12, 1463_1468	humans	n/a	n/a	n/a	x	equal	USA	n/a	x	n/a	n/a	n/a	n/a	n/a	n/a	f/m	n/a
Nature Neuroscience	2009	vol 12, 1469_1474	humans	n/a	n/a	n/a	x	different (control more f, experimental more m)	USA	n/a	x	n/a	n/a	n/a	n/a	n/a	n/a	n/a	n/a
Nature Neuroscience	2009	vol 12, 1506_1513	mice	x	n/a	n/a	n/a	n/a	Asia	n/a	n/a	n/a	n/a	n/a	n/a	n/a	n/a	n/a	n/a
Nature Neuroscience	2009	vol 12, 1514_1523	mice	x	n/a	n/a	n/a	n/a	EU	n/a	n/a	n/a	n/a	n/a	n/a	n/a	n/a	n/a	n/a
Nature Neuroscience	2009	vol 12, 1524_1533	mice	x	n/a	n/a	n/a	n/a	EU, UK, USA	n/a	n/a	n/a	n/a	n/a	n/a	n/a	n/a	n/a	n/a
Nature Neuroscience	2009	vol 12, 1534_1541	mice and rats	x	n/a	n/a	n/a	n/a	USA, EU	n/a	n/a	n/a	n/a	n/a	n/a	n/a	n/a	n/a	n/a
Nature Neuroscience	2009	vol 12, 1551_1558	mice	n/a	n/a	n/a	x	equal	EU, USA	n/a	n/a	x	n/a	n/a	n/a	n/a	n/a	f/m	n/a
Nature Neuroscience	2009	vol 12, 1559_1566	mice	n/a	x	n/a	n/a	n/a	EU	n/a	n/a	n/a	n/a	n/a	n/a	n/a	m/m	n/a	n/a
Nature Neuroscience	2009	vol 12, 1567_1576	rats	n/a	x	n/a	n/a	n/a	Asia, Australia	n/a	n/a	n/a	n/a	n/a	n/a	n/a	m/f	n/a	n/a
Nature Neuroscience	2009	vol 12, 1577_1585	rats	n/a	x	n/a	n/a	n/a	USA	n/a	n/a	n/a	n/a	n/a	n/a	n/a	m/m	n/a	n/a
Nature Neuroscience	2009	vol 12, 1586_1593	rats	n/a	x	n/a	n/a	n/a	Asia	n/a	n/a	n/a	n/a	n/a	n/a	n/a	m/m	n/a	n/a
Nature Neuroscience	2019	VOL 22 JAN 91–105	human and mouse cell lines, and human tumor tissue	n/a	n/a	n/a	x	equal (some exp different)	Asia	n/a	n/a	n/a	x	n/a	n/a	n/a	n/a	n/a	n/a
Nature Neuroscience	2019	Vol 22 Jan 25_36	human brain samples	n/a	n/a	n/a	x	different (more M)	USA	n/a	n/a	n/a	x	n/a	n/a	n/a	n/a	n/a	n/a
Nature Neuroscience	2019	Vol 22 Jan 37_46	human brain samples and mouse samples	n/a	n/a	n/a	x	different (more F in human)	USA	n/a	n/a	n/a	x	n/a	n/a	n/a	n/a	n/a	n/a
Nature Neuroscience	2019	Vol 22 Jan 47_56	mice and human brain tissue	n/a	n/a	n/a	x	different for human (more M) unspecified for mice	USA, UK	n/a	x	n/a	n/a	n/a	n/a	x (human)	n/a	n/a	n/a
Nature Neuroscience	2019	Vol 22 Jan 57_64	mice	n/a	n/a	n/a	x	unspecified	USA, UK, EU, Asia	n/a	x	n/a	n/a	n/a	n/a	n/a	n/a	n/a	n/a
Nature Neuroscience	2019	Vol 22 Jan 65_77	human brain and mouse embryo culture	n/a	n/a	n/a	x	different (more M (human))	EU, UK, USA	n/a	x	n/a	n/a	n/a	n/a	x	n/a	n/a	n/a
Nature Neuroscience	2019	Vol 22 Jan 78–90	human brain	n/a	n/a	n/a	x	different (more F)	EU, USA, UK	n/a	x	n/a	n/a	n/a	n/a	x	n/a	n/a	n/a
Nature Neuroscience	2019	Vol 22, Jan 106_119	mice	n/a	x	n/a	n/a	n/a	UK, Asia, EU	n/a	n/a	n/a	n/a	n/a	n/a	n/a	m/m	n/a	n/a
Nature Neuroscience	2019	Vol 22, Jan 120_133	rats	n/a	n/a	x	n/a	n/a	USA	n/a	n/a	n/a	n/a	n/a	n/a	n/a	male,male	n/a	n/a
Nature Neuroscience	2019	Vol 22, Jan 134_142	human	n/a	n/a	n/a	x	equal	EU, USA	n/a	x	n/a	n/a	n/a	n/a	n/a	n/a	unknown	n/a
Nature Neuroscience	2019	Vol 22, Feb 167_179	human cell culture and brain sample	n/a	n/a	n/a	x	different (more F for ALS cases, more M for control)	USA	n/a	x	n/a	n/a	n/a	n/a	n/a	n/a	n/a	n/a
Nature Neuroscience	2019	Vol 22, 180_190	human cell culture	x (for other cell)	x (for iPSC line)	n/a	n/a	n/a	USA	n/a	n/a	n/a	n/a	n/a	n/a	n/a	n/a	n/a	n/a
Nature Neuroscience	2019	Vol 22, 191_204	mice	n/a	x (for most)	x (for 1 exp)	n/a	n/a	EU, USA	n/a	n/a	n/a	n/a	n/a	n/a	n/a	n/a	n/a	n/a
Nature Neuroscience	2019	Vol 22 205_217	mice	n/a	x (all exp unless otherwise noted)	x (some exp)	x	different (more M exp)	USA, Asia, UK, EU	n/a	n/a	n/a	n/a	n/a	x	n/a	n/a	n/a	n/a
Nature Neuroscience	2019	Vol 22 218_228	mice	n/a	n/a	n/a	x	unspecified	USA	n/a	x	n/a	n/a	n/a	n/a	n/a	n/a	n/a	n/a
Nature Neuroscience	2019	Vol 22 229_242	human and mice	n/a	x (for beh in mice) and for human	n/a	x (for mice brain visualization)	unspecified	USA, Asia	n/a	x	n/a	n/a	n/a	n/a	n/a	n/a	n/a	n/a
Nature Neuroscience	2019	Vol 22 243_255	human	n/a	x	n/a	n/a	n/a	USA, Canada, EU	n/a	n/a	n/a	n/a	n/a	n/a	n/a	m/m	n/a	n/a
Nature Neuroscience	2019	Vol 22 256_264	human	n/a	n/a	n/a	x	different (more M for ASD, more F more Dyslexia, more F for control)	Asia, UK, USA	n/a	x	n/a	n/a	n/a	n/a	x	n/a	n/a	n/a
Nature Neuroscience	2019	Vol 22 284_288	human	n/a	n/a	n/a	x	equal	USA	n/a	x	n/a	n/a	n/a	n/a	n/a	n/a	m/f	n/a
Nature Neuroscience	2019	Vol 22 289_296	human	n/a	n/a	n/a	x	equal	Australia, USA	n/a	x	n/a	n/a	n/a	n/a	n/a	n/a	m/m	n/a
Nature Neuroscience	2019	Vol 22 307_316	human brain	n/a	n/a	n/a	x	equal	USA	n/a	x	n/a	n/a	n/a	n/a	x	n/a	f/m	n/a
Nature Neuroscience	2019	Vol 22 317_327	mice	n/a	n/a	n/a	x	unspecified	EU, USA	n/a	x	n/a	n/a	n/a	n/a	n/a	n/a	n/a	n/a
Nature Neuroscience	2019	Vol 22 March 343_352	human	n/a	n/a	n/a	x	equal	n/a	n/a	n/a	n/a	x	n/a	n/a	n/a	n/a	m/m	n/a
Nature Neuroscience	2019	Vol 22 353_361	human	n/a	n/a	n/a	x	equal	EU, USA, Australia	n/a	n/a	n/a	x	n/a	n/a	n/a	n/a	m/m	n/a
Nature Neuroscience	2019	Vol 22 362_373	human cell culture and mice embryo	n/a	n/a	n/a	x	unspecified	USA	n/a	x	n/a	n/a	n/a	n/a	n/a	n/a	n/a	n/a
Nature Neuroscience	2019	Vol 22 374_385	human brain tissue	n/a	x (SZ)	n/a	x (other exp)	equal	USA, EU	n/a	n/a	n/a	x	n/a	n/a	n/a	n/a	m/m	n/a
Nature Neuroscience	2019	Vol 22 386_400	mice	n/a	x	n/a	n/a	n/a	USA	n/a	n/a	n/a	n/a	n/a	n/a	n/a	huh	n/a	n/a
Nature Neuroscience	2019	Vol 22 401_412	mice (and c. elegans)	n/a	n/a	n/a	x	equal	USA, EU, UK	n/a	n/a	n/a	n/a	n/a	x	x (for the data)	n/a	m/m	n/a
Nature Neuroscience	2019	Vol 22 413_420	mice	n/a	n/a	n/a	x	equal	USA, EU	n/a	x	n/a	n/a	n/a	n/a	n/a	n/a	m/m	n/a
Nature Neuroscience	2019	Vol 22 421_435	mice	n/a	n/a	x	n/a	n/a	Asia, USA, Australia	n/a	n/a	n/a	n/a	n/a	n/a	n/a	female, female	n/a	n/a
Nature Neuroscience	2019	Vol 22 436_446	mice	n/a	x	n/a	n/a	n/a	USA, EU	n/a	n/a	n/a	n/a	n/a	n/a	n/a	m/m	n/a	n/a
Nature Neuroscience	2019	Vol 22 460_469	mice	n/a	n/a	n/a	x	unspecified	USA	n/a	x	n/a	n/a	n/a	n/a	x (reporting summary)	n/a	n/a	n/a
Nature Neuroscience	2019	Vol 22 470_476	human	n/a	n/a	n/a	x	different (more m)	USA, China	n/a	n/a	n/a	x	n/a	n/a	n/a	n/a	n/a	n/a
Nature Neuroscience	2019	Vol 22 477_483	human	n/a	n/a	n/a	x	equal	UK	n/a	x	n/a	n/a	n/a	n/a	n/a	n/a	m/f	n/a
Nature Neuroscience	2019	Vol 22 484_491	human cell culture	x	n/a	n/a	n/a	n/a	USA	n/a	n/a	n/a	n/a	n/a	n/a	n/a	n/a	n/a	n/a
Nature Neuroscience	2019	Vol 22 492_502	mice	n/a	n/a	n/a	x	unspecified	USA, Asia, EU	n/a	x	n/a	n/a	n/a	n/a	n/a	n/a	n/a	n/a
Nature Neuroscience	2019	Vol 22 534_544	mice	n/a	x	n/a	n/a	n/a	Australia, USA	n/a	n/a	n/a	n/a	n/a	n/a	n/a	m/m	n/a	n/a
Nature Neuroscience	2019	Vol 22 545_555	mice	n/a	n/a	n/a	x	unspecified	USA	n/a	x	n/a	n/a	n/a	n/a	n/a	n/a	n/a	n/a
Nature Neuroscience	2019	Vol 22 556_564	human cell culture	n/a	x	n/a	n/a	n/a	Canada	n/a	n/a	n/a	n/a	n/a	n/a	n/a	m/m	n/a	n/a
Nature Neuroscience	2019	Vol 22 565_575	mice	n/a	n/a	n/a	x	equal	USA, EU	n/a	n/a	n/a	n/a	n/a	x	n/a	n/a	f/m	n/a
Nature Neuroscience	2019	Vol 22 576_585	mice	n/a	n/a	n/a	x	equal	Asia, USA	n/a	n/a	n/a	n/a	n/a	x	n/a	n/a	f/m	n/a
Nature Neuroscience	2019	Vol 22 586_597	mice	n/a	n/a	n/a	x	unspecified	USA	n/a	x	n/a	n/a	n/a	n/a	n/a	n/a	n/a	n/a
Nature Neuroscience	2019	Vol 22 598_608	rats`	n/a	x	n/a	n/a	n/a	EU	n/a	n/a	n/a	n/a	n/a	n/a	n/a	m/m	n/a	n/a
Nature Neuroscience	2019	Vol 22 609_617	rats	n/a	x	n/a	n/a	n/a	USA	n/a	n/a	n/a	n/a	n/a	n/a	n/a	m/f	n/a	n/a
Nature Neuroscience	2019	Vol 22 618_626	mice	n/a	n/a	n/a	x	equal	USA	n/a	x	n/a	n/a	n/a	n/a	n/a	n/a	m/m	n/a
Nature Neuroscience	2019	Vol 22 627_632	human	n/a	n/a	n/a	x	different (more M)	USA, EU	n/a	x	n/a	n/a	n/a	n/a	n/a	n/a	n/a	n/a
Nature Neuroscience	2019	Vol 22 633_641	human	n/a	x	n/a	n/a	n/a	Asia, UK	n/a	n/a	n/a	n/a	n/a	n/a	n/a	huh	n/a	n/a
Nature Neuroscience	2019	Vol 22 642_656	mice	n/a	n/a	n/a	x	equal	USA	x	n/a	n/a	n/a	n/a	n/a	n/a	n/a	f/m	f/m
Nature Neuroscience	2019	Vol 22 657_668	mice	n/a	n/a	n/a	x	unspecified	EU	n/a	x	n/a	n/a	n/a	n/a	n/a	n/a	n/a	n/a
Nature Neuroscience	2019	Vol 22 669_679	human stem cell culture and mice embryo	x (mice embryo)	n/a	n/a	x (human stem)	unspecified	UK	n/a	x	n/a	n/a	n/a	n/a	n/a	n/a	n/a	n/a
Nature Neuroscience	2019	Vol 22 700_708	mice	n/a	x	n/a	n/a	n/a	USA, Asia	n/a	n/a	n/a	n/a	n/a	n/a	n/a	m/m	n/a	n/a
Nature Neuroscience	2019	Vol 22 709_718	mice	n/a	n/a	n/a	x	unspecified	USA, Asia	n/a	x	n/a	n/a	n/a	n/a	n/a	n/a	n/a	n/a
Nature Neuroscience	2019	Vol 22 719_728	mice and human brain tissue	n/a	n/a	x(1exp)	x others	unspecified for mice, equal for human	USA	n/a	x	n/a	n/a	n/a	n/a	x (human demographic info)	n/a	n/a	n/a
Nature Neuroscience	2019	Vol 22 729_740	mice	n/a	n/a	n/a	x	unspecified	USA, Canada, South America	n/a	n/a	n/a	x	n/a	n/a	n/a	n/a	n/a	n/a
Nature Neuroscience	2019	Vol 22 741_752	mice	n/a	x	n/a	n/a	n/a	USA	n/a	n/a	n/a	n/a	n/a	n/a	n/a	m/m	n/a	n/a
Nature Neuroscience	2019	Vol 22 753_761	mice	n/a	n/a	n/a	x	unspecified	USA, EU	n/a	n/a	x	n/a	n/a	n/a	n/a	n/a	n/a	n/a
Nature Neuroscience	2019	Vol 22 762_769	rats	n/a	x	n/a	n/a	n/a	USA	n/a	n/a	n/a	n/a	n/a	n/a	n/a	f/f	n/a	n/a
Nature Neuroscience	2019	Vol 22 770_777	mice	n/a	n/a	n/a	x	unspecified	Asia, USA	n/a	x	n/a	n/a	n/a	n/a	n/a	n/a	n/a	n/a
Nature Neuroscience	2019	Vol 22 778_786	mice	n/a	n/a	n/a	x	equal	EU	n/a	x	n/a	n/a	n/a	n/a	n/a	n/a	f/m	n/a
Nature Neuroscience	2019	Vol 22 787_796	rats	n/a	n/a	x	n/a	n/a	USA	n/a	n/a	n/a	n/a	n/a	n/a	n/a	male,male	n/a	n/a
Nature Neuroscience	2019	Vol 22 809_819	human	n/a	n/a	n/a	x	equal	UK, EU, Canada	n/a	x	n/a	n/a	n/a	n/a	n/a	n/a	m/f	n/a
Nature Neuroscience	2019	Vol 22 820_827	human	n/a	n/a	n/a	x	equal	USA	n/a	x	n/a	n/a	n/a	n/a	n/a	n/a	m/m	n/a
Nature Neuroscience	2019	Vol 22 828_839	mice	n/a	n/a	n/a	x	unspecified	USA	n/a	x	n/a	n/a	n/a	n/a	x(reporting summary)	n/a	n/a	n/a
Nature Neuroscience	2019	Vol 22 June 851_862	mice and human brain tissue	n/a	n/a	n/a	x	equal	USA	n/a	n/a	n/a	n/a	n/a	x	x (data)	n/a	?/m	n/a
Nature Neuroscience	2019	Vol 22 863_874	human samples and mice(anad drosophila)	n/a	x (mice)	n/a	x (human)	human: equal for 5 groups, different for 3	USA	n/a	x	n/a	n/a	n/a	n/a	x (human gender info)	n/a	n/a	n/a
Nature Neuroscience	2019	Vol 22 875_886	human brain/spine tissueHEK and mouse embryonic cell lines	n/a	n/a	n/a	x	human: different (more M)	USA	n/a	n/a	n/a	x	n/a	n/a	n/a	n/a	n/a	n/a
Nature Neuroscience	2019	Vol 22 887_896	mice	n/a	n/a	n/a	x	unspecified	EU	n/a	n/a	x	n/a	n/a	n/a	n/a	n/a	n/a	n/a
Nature Neuroscience	2019	Vol 22 897_908	mouse embryonic cell lines	x	n/a	n/a	n/a	n/a	USA, EU	n/a	n/a	n/a	n/a	n/a	n/a	n/a	n/a	n/a	n/a
Nature Neuroscience	2019	Vol 22 909_920	mice	n/a	x	n/a	n/a	n/a	Asia	n/a	n/a	n/a	n/a	n/a	n/a	n/a	m/m	n/a	n/a
Nature Neuroscience	2019	Vol 22 921_932	mice	n/a	x	n/a	n/a	n/a	Asia	n/a	n/a	n/a	n/a	n/a	n/a	n/a	m/m	n/a	n/a
Nature Neuroscience	2019	Vol 22 933_940	mice	n/a	n/a	n/a	x	unspecified	Canada, USA	n/a	x	n/a	n/a	n/a	n/a	n/a	n/a	n/a	n/a
Nature Neuroscience	2019	Vol 22 941_949	mice	n/a	x	n/a	n/a	n/a	Asia	n/a	n/a	n/a	n/a	n/a	n/a	n/a	m/m	n/a	n/a
Nature Neuroscience	2019	Vol 22 950_962	mice	n/a	x	n/a	n/a	n/a	UK	n/a	n/a	n/a	n/a	n/a	n/a	n/a	m/m	n/a	n/a
Nature Neuroscience	2019	Vol 22 963_973	mice	n/a	x	n/a	n/a	n/a	Asia	n/a	n/a	n/a	n/a	n/a	n/a	n/a	m/m	n/a	n/a
Nature Neuroscience	2019	Vol 22 974_983	human (and monkey)	x (didn't collect sex info)	n/a	n/a	n/a	n/a	USA, EU	n/a	n/a	n/a	n/a	n/a	n/a	n/a	n/a	n/a	n/a
Nature Neuroscience	2019	Vol 22 984_991	human	n/a	n/a	n/a	x	different (more M)	USA	n/a	x	n/a	n/a	n/a	n/a	n/a	n/a	n/a	n/a
Nature Neuroscience	2019	Vol 22 992_999	human	n/a	n/a	n/a	x	equal	UK, EU	x	n/a	n/a	n/a	n/a	n/a	x (analysis)	n/a	m/m	m/m
Nature Neuroscience	2019	Vol 22 1000_1009	human	n/a	n/a	n/a	x	equal	USA, EU	n/a	x	n/a	n/a	n/a	n/a	n/a	n/a	f/f	n/a
Nature Neuroscience	2019	Vol 22 1010_1020	human	n/a	n/a	n/a	x	equal	USA	n/a	x	n/a	n/a	n/a	n/a	x	n/a	m/m	n/a
Nature Neuroscience	2019	Vol 22 1021_1035	mice	n/a	n/a	n/a	x	equal	EU, UK	n/a	x	n/a	n/a	n/a	n/a	n/a	n/a	f/m	n/a
Nature Neuroscience	2019	Vol 22 1066_1074	human	n/a	n/a	n/a	x	unspecified	EU, USA	n/a	n/a	n/a	x	n/a	n/a	n/a	n/a	n/a	n/a
Nature Neuroscience	2019	Vol 22 1075_1088	mice	n/a	n/a	n/a	x	unspecified	USA	n/a	x	n/a	n/a	n/a	n/a	n/a	n/a	n/a	n/a
Nature Neuroscience	2019	Vol 22 1089_1098	mice	n/a	n/a	n/a	x	unspecified	USA, EU	n/a	x	n/a	n/a	n/a	n/a	n/a	n/a	n/a	n/a
Nature Neuroscience	2019	Vol 22 1099_1109	human brain tissue	n/a	n/a	n/a	x	different (more M)	EU	n/a	x	n/a	n/a	n/a	n/a	x	n/a	n/a	n/a
Nature Neuroscience	2019	Vol 22 1110_1121	mice	n/a	x	n/a	n/a	n/a	US	n/a	n/a	n/a	n/a	n/a	n/a	n/a	m/m	n/a	n/a
Nature Neuroscience	2019	Vol 22 1122_1131	rats	n/a	x	n/a	n/a	n/a	US	n/a	n/a	n/a	n/a	n/a	n/a	n/a	m/m	n/a	n/a
Nature Neuroscience	2019	Vol 22 1182_1195	mice	n/a	n/a	n/a	x	unspecified	US	n/a	x	n/a	n/a	n/a	n/a	n/a	n/a	n/a	n/a
Nature Neuroscience	2019	vol 22, 1223_1234	mice	n/a	n/a	n/a	x	unknown	Asia, USA	n/a	x	n/a	n/a	n/a	n/a	n/a	n/a	n/a	n/a
Nature Neuroscience	2019	vol 22, 1235_1247	mice and humans	n/a	n/a	n/a	x	different (human, more m), unknown (mice)	EU, Australia	n/a	x	n/a	n/a	n/a	n/a	n/a	n/a	n/a	n/a
Nature Neuroscience	2019	vol 22, 1248_1257	mice	n/a	n/a	n/a	x	unknown	USA	n/a	x	n/a	n/a	n/a	n/a	n/a	n/a	n/a	n/a
Nature Neuroscience	2019	vol 22, 1258_1268	mice	n/a	x	n/a	n/a	n/a	EU	n/a	n/a	n/a	n/a	n/a	n/a	n/a	f/f	n/a	n/a
Nature Neuroscience	2019	vol 22, 1276_1288	mice	n/a	n/a	n/a	x	unknown	USA	n/a	x	n/a	n/a	n/a	n/a	n/a	n/a	n/a	n/a
Nature Neuroscience	2019	vol 22, 1289_1305	mice, rats, humans	n/a	n/a	x	n/a	n/a	Asia	n/a	n/a	n/a	n/a	n/a	n/a	n/a	male,male	n/a	n/a
Nature Neuroscience	2019	vol 22, 1306_1317	mice	n/a	n/a	n/a	x	different	USA	n/a	x	n/a	n/a	n/a	n/a	n/a	n/a	n/a	n/a
Nature Neuroscience	2019	vol 22, 1336_1344	humans	n/a	n/a	n/a	x	different (more f)	USA, EU, Asia	n/a	x	n/a	n/a	n/a	n/a	n/a	n/a	n/a	n/a
Nature Neuroscience	2019	vol 22, 1345_1356	mice	n/a	n/a	n/a	x	unknown	EU, Asia, USA	n/a	x	n/a	n/a	n/a	n/a	n/a	n/a	n/a	n/a
Nature Neuroscience	2019	vol 22, 1357_1370	mice	n/a	x	n/a	n/a	n/a	Asia	n/a	n/a	n/a	n/a	n/a	n/a	n/a	m/f	n/a	n/a
Nature Neuroscience	2019	vol 22, 1371_1378	humans	n/a	n/a	n/a	x	different (more f)	USA. Canada	n/a	x	n/a	n/a	n/a	n/a	n/a	n/a	n/a	n/a
Nature Neuroscience	2019	vol 22, 1394_1401	humans	n/a	n/a	n/a	x	different (more m)	USA, EU	n/a	n/a	n/a	x	n/a	n/a	n/a	n/a	n/a	n/a
Nature Neuroscience	2019	vol 22, 1402_1412	humans	n/a	n/a	n/a	x	different(all experimental and 1/3 control more m), equal ( 2/3 control groups)	USA, EU	n/a	n/a	n/a	x	n/a	n/a	x (number of M/F)	n/a	n/a	n/a
Nature Neuroscience	2019	vol 22, 1413_1423	mice and humans	n/a	n/a	n/a	x	equal (humans), unknown (mice)	USA, Canada, South America	n/a	x	n/a	n/a	n/a	n/a	n/a	n/a	n/a	n/a
Nature Neuroscience	2019	vol 22, 1424_1437	mice	n/a	x(behaviour and imaging)	n/a	x (tracings)	unknown	EU	n/a	x	n/a	n/a	n/a	n/a	n/a	n/a	n/a	n/a
Nature Neuroscience	2019	vol 22, 1438_1449	mice	n/a	x	n/a	n/a	n/a	USA	n/a	n/a	n/a	n/a	n/a	n/a	n/a	m/m	n/a	n/a
Nature Neuroscience	2019	vol 22, 1450_1459	rats	n/a	x	n/a	n/a	n/a	USA, Canada	n/a	n/a	n/a	n/a	n/a	n/a	n/a	f/m	n/a	n/a
Nature Neuroscience	2019	vol 22, 1493_1502	rats and humans	n/a	n/a	x(rats)	x (human)	different (more m)	EU	n/a	n/a	x	n/a	n/a	n/a	n/a	n/a	n/a	n/a
Nature Neuroscience	2019	vol 22, 1512_1520	mice	n/a	n/a	n/a	x	different (more m)	USA, EU, Canada	n/a	x	n/a	n/a	n/a	n/a	n/a	n/a	n/a	n/a
Nature Neuroscience	2019	vol 22, 1521_1532	humans	n/a	n/a	n/a	x	different (more m)	USA	n/a	n/a	n/a	x	n/a	n/a	n/a	n/a	n/a	n/a
Nature Neuroscience	2019	vol 22, 1624_1634	humans	n/a	x	n/a	n/a	n/a	USA	n/a	n/a	n/a	n/a	n/a	n/a	n/a	m/m	n/a	n/a
Nature Neuroscience	2019	vol 22, 1635_1648	mice	n/a	x	n/a	n/a	n/a	USA, Australia	n/a	n/a	n/a	n/a	n/a	n/a	n/a	m/f	n/a	n/a
Nature Neuroscience	2019	vol 22, 1649_1658	mice	n/a	x	n/a	n/a	n/a	Asia	n/a	n/a	n/a	n/a	n/a	n/a	n/a	m/m	n/a	n/a
Nature Neuroscience	2019	vol 22, 1659_1668	mice	n/a	x	n/a	n/a	n/a	Canada, USA	n/a	n/a	n/a	n/a	n/a	n/a	n/a	m/m	n/a	n/a
Nature Neuroscience	2019	vol 22, 1677_1686	mice	n/a	x	n/a	n/a	n/a	USA	n/a	n/a	n/a	n/a	n/a	n/a	n/a	m/f	n/a	n/a
Nature Neuroscience	2019	vol 22, 1687_1695	humans	n/a	n/a	n/a	x	equal	USA	n/a	x	n/a	n/a	n/a	n/a	n/a	n/a	f/m	n/a
Nature Neuroscience	2019	vol 22, 1696_1708	mice	n/a	x	n/a	n/a	n/a	USA, Canada	n/a	n/a	n/a	n/a	n/a	n/a	n/a	m/m	n/a	n/a
Nature Neuroscience	2019	vol 22, 1709_1717	mice	n/a	n/a	n/a	x	unknown	EU	n/a	x	n/a	n/a	n/a	n/a	n/a	n/a	n/a	n/a
Nature Neuroscience	2019	vol 22, 1718_1730	mice	n/a	x	n/a	n/a	n/a	EU,USA	n/a	n/a	n/a	n/a	n/a	n/a	n/a	huh	n/a	n/a
Nature Neuroscience	2019	vol 22, 1731_1742	mice and humans	n/a	n/a	n/a	x	unknown	EU	n/a	x	n/a	n/a	n/a	n/a	n/a	n/a	n/a	n/a
Nature Neuroscience	2019	vol 22, 1771_1781	mice	n/a	n/a	n/a	x	unknown	USA, Asia	n/a	x	n/a	n/a	n/a	n/a	n/a	n/a	n/a	n/a
Nature Neuroscience	2019	vol 22, 1782_1792	mice	n/a	n/a	n/a	x	equal (52 exp), different(40), unknown (5)	USA	n/a	n/a	x	n/a	n/a	n/a	x (number of m/f)	n/a	n/a	n/a
Nature Neuroscience	2019	vol 22, 1793_1805	humans and mice	n/a	n/a	n/a	x	unknown	EU, USA	n/a	x	n/a	n/a	n/a	n/a	n/a	n/a	n/a	n/a
Nature Neuroscience	2019	vol 22, 1806_1819	mice	x (2 experiments0	x (2 experiments)	n/a	n/a	n/a	Asia, USA	n/a	n/a	n/a	n/a	n/a	n/a	n/a	n/a	n/a	n/a
Nature Neuroscience	2019	vol 22, 1820_1833	mice	n/a	x(in vivo)	n/a	x (in vitro)	equal	USA	n/a	x	n/a	n/a	n/a	n/a	n/a	n/a	m/m	n/a
Nature Neuroscience	2019	vol 22, 1834_1843	mice	n/a	x(behaviour)	n/a	x (other experiments)	unspecified	EU	n/a	x	n/a	n/a	n/a	n/a	n/a	n/a	n/a	n/a
Nature Neuroscience	2019	vol 22, 1857_1870	mice	n/a	n/a	n/a	x	unknown	USA	n/a	x	n/a	n/a	n/a	n/a	n/a	n/a	n/a	n/a
Nature Neuroscience	2019	vol 22, 1883_1891	humans	n/a	n/a	n/a	x	different (more m)	USA, UK	n/a	x	n/a	n/a	n/a	n/a	n/a	n/a	n/a	n/a
Nature Neuroscience	2019	vol 22, 1892_1902	mice	n/a	x(2 exp)	x(1exp)	n/a	n/a	USA	n/a	n/a	n/a	n/a	n/a	n/a	n/a	n/a	n/a	n/a
Nature Neuroscience	2019	vol 22, 1903_1912	human	n/a	n/a	n/a	x	different (more f) except control equal	USA,Australia,Asia,SouthAmerica,UK,EU	n/a	n/a	n/a	x	n/a	n/a	x (number m/f)	n/a	n/a	n/a
Nature Neuroscience	2019	vol 22, 1913_1924	mice	n/a	x(all except behaviour)	x(behaviour only)	n/a	n/a	UK, USA, EU, Asia	n/a	n/a	n/a	n/a	n/a	n/a	n/a	n/a	n/a	n/a
Nature Neuroscience	2019	vol 22, 1925_1935	mice	n/a	x(RNA samples)	x(neurons)	x	different	USA, UK	n/a	x	n/a	n/a	n/a	n/a	n/a	n/a	n/a	n/a
Nature Neuroscience	2019	vol 22, 1936_1944	mice	n/a	n/a	n/a	x	unknown	USA	n/a	x	n/a	n/a	n/a	n/a	n/a	n/a	n/a	n/a
Nature Neuroscience	2019	vol 22, 1961_1965	human	n/a	n/a	n/a	x	different (more m)	USA, EU	n/a	n/a	n/a	x *	x *	x *	x(analyzed sep and main effects)	n/a	n/a	n/a
Nature Neuroscience	2019	vol 22, 1966_1974	human cells	n/a	n/a	n/a	x	different (controls more m),equal (experimental)	USA, UK, EU, Asia, NZ	n/a	n/a	n/a	x	n/a	n/a	n/a	n/a	n/a	n/a
Nature Neuroscience	2019	vol 22, 1975_1985	rats	n/a	x(other experiments)	x(maternal behaviour)	x (experiment 1)	different (more m)	EU, USA	n/a	n/a	n/a	n/a	n/a	x	n/a	n/a	n/a	n/a
Nature Neuroscience	2019	vol 22, 1986_1999	mice	n/a	x	n/a	n/a	n/a	Asia	n/a	n/a	n/a	n/a	n/a	n/a	n/a	huh	n/a	n/a
Nature Neuroscience	2019	vol 22, 2000_2012	mice	n/a	x	n/a	n/a	n/a	USA	n/a	n/a	n/a	n/a	n/a	n/a	n/a	m/m	n/a	n/a
Nature Neuroscience	2019	vol 22, 2013_2022	mice	n/a	x	n/a	n/a	n/a	Asia	n/a	n/a	n/a	n/a	n/a	n/a	n/a	f/m	n/a	n/a
Nature Neuroscience	2019	vol 22, 2023_2028	mice	n/a	x	n/a	n/a	n/a	EU, Asia	n/a	n/a	n/a	n/a	n/a	n/a	n/a	m/m	n/a	n/a
Nature Neuroscience	2019	vol 22, 2060_2065	mice	n/a	n/a	n/a	x	Equal	USA, EU	n/a	x	n/a	n/a	n/a	n/a	n/a	n/a	m/m	n/a
Nature Neuroscience	2019	vol 22, 2066_2077	humans	n/a	n/a	n/a	x	equal (experiment 1,2), different (more f))	EU	n/a	x	n/a	n/a	n/a	n/a	x (reporting summary)	n/a	n/a	n/a
Nature Neuroscience	2019	vol 22, 2078_2086	human	n/a	n/a	n/a	x	different (more m)	USA	n/a	x	n/a	n/a	n/a	n/a	x	n/a	n/a	n/a
Nature Neuroscience	2019	vol 22, 2087_2097	human brain tissue	n/a	n/a	n/a	x	different (more m)	Australia, Asia	n/a	n/a	n/a	x *	n/a	x *	x (data and demographic)	n/a	n/a	n/a
Nature Neuroscience	2019	vol 22, 2098_2110	human brain tissue	n/a	n/a	n/a	x	different (more m with controls)	EU, UK	n/a	x	n/a	n/a	n/a	n/a	n/a	n/a	n/a	n/a
Nature Neuroscience	2019	vol 22, 2111_2116	mice, humans	n/a	n/a	n/a	x	equal (humans), unknown (mice)	EU, UK	n/a	x	n/a	n/a	n/a	n/a	x	n/a	n/a	n/a
Journal of Neuroscience	2009	29 (1) 23_37	mice embryo	x	n/a	n/a	n/a	n/a	EU, US	n/a	n/a	n/a	n/a	n/a	n/a	n/a	n/a	n/a	n/a
Journal of Neuroscience	2009	29 (1) 70_85	mice	x	n/a	n/a	n/a	n/a	US	n/a	n/a	n/a	n/a	n/a	n/a	n/a	n/a	n/a	n/a
Journal of Neuroscience	2009	29 (1) 206_221	mice	n/a	x (RNA)	n/a	x (electrophys,IHC)	unspecified	EU, US	n/a	n/a	x	n/a	n/a	n/a	n/a	n/a	n/a	n/a
Journal of Neuroscience	2009	29 (1) 222_233	embyo	x	n/a	n/a	n/a	n/a	US	n/a	n/a	n/a	n/a	n/a	n/a	n/a	n/a	n/a	n/a
Journal of Neuroscience	2009	29 (1) 234_249	mice	x	n/a	n/a	n/a	n/a	Asia	n/a	n/a	n/a	n/a	n/a	n/a	n/a	n/a	n/a	n/a
Journal of Neuroscience	2009	29 (1) 86_97	mice	n/a	n/a	n/a	x	unspecified	Asia, US	n/a	x	n/a	n/a	n/a	n/a	n/a	n/a	n/a	n/a
Journal of Neuroscience	2009	29 (1) 159_168	mice	n/a	x	n/a	n/a	n/a	US, Asia	n/a	n/a	n/a	n/a	n/a	n/a	n/a	f/huh	n/a	n/a
Journal of Neuroscience	2009	29 (1) 169_178	human	n/a	n/a	n/a	x	equal	EU	n/a	x	n/a	n/a	n/a	n/a	n/a	n/a	m/m	n/a
Journal of Neuroscience	2009	29 (1) 288_299	mice	x	n/a	n/a	n/a	n/a	EU	n/a	n/a	n/a	n/a	n/a	n/a	n/a	n/a	n/a	n/a
Journal of Neuroscience	2009	29 (1) 43_51	human	n/a	n/a	n/a	x	equal	UK, EU	n/a	x	n/a	n/a	n/a	n/a	n/a	n/a	m/m	n/a
Journal of Neuroscience	2009	29 (1) 52_60	rats	n/a	x	n/a	n/a	n/a	US	n/a	n/a	n/a	n/a	n/a	n/a	n/a	m/f	n/a	n/a
Journal of Neuroscience	2009	29 (1) 61_69	human	n/a	n/a	n/a	x	equal	US, Canada	n/a	x	n/a	n/a	n/a	n/a	n/a	n/a	f/f	n/a
Journal of Neuroscience	2009	29 (1) 98_105	human	n/a	n/a	n/a	x	equal	US, EU	n/a	x	n/a	n/a	n/a	n/a	n/a	n/a	m/m	n/a
Journal of Neuroscience	2009	29 (1) 106_117	mice	x	n/a	n/a	n/a	n/a	EU	n/a	n/a	n/a	n/a	n/a	n/a	n/a	n/a	n/a	n/a
Journal of Neuroscience	2009	29 (1) 131_139	human	n/a	n/a	n/a	x	different more M	US	n/a	x	n/a	n/a	n/a	n/a	n/a	n/a	n/a	n/a
Journal of Neuroscience	2009	29 (1) 179_190	mice and cell culture lines	x(culture)	x(mice)	n/a	n/a	n/a	US	n/a	n/a	n/a	n/a	n/a	n/a	n/a	n/a	n/a	n/a
Journal of Neuroscience	2009	29 (1) 191_205	human	n/a	x	n/a	n/a	n/a	EU	n/a	n/a	n/a	n/a	n/a	n/a	n/a	m/m	n/a	n/a
Journal of Neuroscience	2009	29 (1) 280_287	rats	n/a	x	n/a	n/a	n/a	US	n/a	n/a	n/a	n/a	n/a	n/a	n/a	f/f	n/a	n/a
Journal of Neuroscience	2009	29 (1) 3_13	human postmordem tissue, rats	x(human)	x(rats)	n/a	n/a	n/a	Canada	n/a	n/a	n/a	n/a	n/a	n/a	n/a	n/a	n/a	n/a
Journal of Neuroscience	2009	29 (1) 14_22	rats	n/a	x	n/a	n/a	n/a	Canada, US, UK	n/a	n/a	n/a	n/a	n/a	n/a	n/a	f/m	n/a	n/a
Journal of Neuroscience	2009	29 (1) 118_130	mice	x	n/a	n/a	n/a	n/a	US	n/a	n/a	n/a	n/a	n/a	n/a	n/a	n/a	n/a	n/a
Journal of Neuroscience	2009	29 (1) 140_152	mice	n/a	n/a	x	n/a	n/a	EU, US	n/a	n/a	n/a	n/a	n/a	n/a	n/a	f/f	n/a	n/a
Journal of Neuroscience	2009	29 (2) 351_358	rats	x	n/a	n/a	n/a	n/a	Asia, US, EU	n/a	n/a	n/a	n/a	n/a	n/a	n/a	n/a	n/a	n/a
Journal of Neuroscience	2009	29 (2) 359_370	mice and rats	n/a	x	n/a	n/a	n/a	South America	n/a	n/a	n/a	n/a	n/a	n/a	n/a	f/m	n/a	n/a
Journal of Neuroscience	2009	29 (2) 381_392	mice	x	n/a	n/a	n/a	n/a	US	n/a	n/a	n/a	n/a	n/a	n/a	n/a	n/a	n/a	n/a
Journal of Neuroscience	2009	29 (2) 393_401	rats	n/a	x	n/a	n/a	n/a	US	n/a	n/a	n/a	n/a	n/a	n/a	n/a	?/m	n/a	n/a
Journal of Neuroscience	2009	29 (2) 483_492	rat embryo culture	x	n/a	n/a	n/a	n/a	US	n/a	n/a	n/a	n/a	n/a	n/a	n/a	n/a	n/a	n/a
Journal of Neuroscience	2009	29 (2) 550_562	rats and mice	x	n/a	n/a	n/a	n/a	US	n/a	n/a	n/a	n/a	n/a	n/a	n/a	n/a	n/a	n/a
Journal of Neuroscience	2009	29 (2) 563_574	rats	x	n/a	n/a	n/a	n/a	US	n/a	n/a	n/a	n/a	n/a	n/a	n/a	n/a	n/a	n/a
Journal of Neuroscience	2009	29 (2) 402_413	mice	n/a	x	n/a	n/a	n/a	US	n/a	n/a	n/a	n/a	n/a	n/a	n/a	huh/huh	n/a	n/a
Journal of Neuroscience	2009	29 (2) 426_435	human	n/a	n/a	n/a	x	equal	US	n/a	x	n/a	n/a	n/a	n/a	n/a	n/a	m/m	n/a
Journal of Neuroscience	2009	29 (2) 436_443	human	n/a	n/a	n/a	x	different more F for beh, equal for fMRI	US	n/a	x	n/a	n/a	n/a	n/a	n/a	n/a	n/a	n/a
Journal of Neuroscience	2009	29 (2) 444_453	rats	n/a	x	n/a	n/a	n/a	Asia	n/a	n/a	n/a	n/a	n/a	n/a	n/a	m/m	n/a	n/a
Journal of Neuroscience	2009	29 (2) 460_465	human	n/a	n/a	n/a	x	differnet more M	Asia, EU, US	n/a	x	n/a	n/a	n/a	n/a	n/a	n/a	n/a	n/a
Journal of Neuroscience	2009	29 (2) 493_507	rats	n/a	n/a	x	n/a	n/a	EU	n/a	n/a	n/a	n/a	n/a	n/a	n/a	m/m	n/a	n/a
Journal of Neuroscience	2009	29 (2) 543_549	rats	n/a	x	n/a	n/a	n/a	US	n/a	n/a	n/a	n/a	n/a	n/a	n/a	f/f	n/a	n/a
Journal of Neuroscience	2009	29 (2) 313_327	rats	x	n/a	n/a	n/a	n/a	EU	n/a	n/a	n/a	n/a	n/a	n/a	n/a	n/a	n/a	n/a
Journal of Neuroscience	2009	29 (2) 371_380	rats	x	n/a	n/a	n/a	n/a	Australia, Canada	n/a	n/a	n/a	n/a	n/a	n/a	n/a	n/a	n/a	n/a
Journal of Neuroscience	2009	29 (2) 529_542	mice	x	n/a	n/a	n/a	n/a	Canada, US	n/a	n/a	n/a	n/a	n/a	n/a	n/a	n/a	n/a	n/a
Journal of Neuroscience	2009	29 (3) 600_609	mice	n/a	n/a	n/a	x	unspecified	US	n/a	x	n/a	n/a	n/a	n/a	n/a	n/a	n/a	n/a
Journal of Neuroscience	2009	29 (3) 630_637	mice	n/a	x	n/a	n/a	n/a	US	n/a	n/a	n/a	n/a	n/a	n/a	n/a	m/m	n/a	n/a
Journal of Neuroscience	2009	29 (3) 653_668	mice embryo	x	n/a	n/a	n/a	n/a	UK, EU	n/a	n/a	n/a	n/a	n/a	n/a	n/a	n/a	n/a	n/a
Journal of Neuroscience	2009	29 (3) 669_677	rat embryo	x	n/a	n/a	n/a	n/a	EU	n/a	n/a	n/a	n/a	n/a	n/a	n/a	n/a	n/a	n/a
Journal of Neuroscience	2009	29 (3) 686_695	mice	x	n/a	n/a	n/a	n/a	US	n/a	n/a	n/a	n/a	n/a	n/a	n/a	n/a	n/a	n/a
Journal of Neuroscience	2009	29 (3) 753_764	mice	x	n/a	n/a	n/a	n/a	Canada	n/a	n/a	n/a	n/a	n/a	n/a	n/a	n/a	n/a	n/a
Journal of Neuroscience	2009	29 (3) 620_629	rats	n/a	x	n/a	n/a	n/a	US	n/a	n/a	n/a	n/a	n/a	n/a	n/a	m/m	n/a	n/a
Journal of Neuroscience	2009	29 (3) 678_685	mice	n/a	x	n/a	n/a	n/a	EU, US	n/a	n/a	n/a	n/a	n/a	n/a	n/a	f/m	n/a	n/a
Journal of Neuroscience	2009	29 (3) 775_788	rat embryo	x	n/a	n/a	n/a	n/a	US	n/a	n/a	n/a	n/a	n/a	n/a	n/a	n/a	n/a	n/a
Journal of Neuroscience	2009	29 (3) 696_704	rats	n/a	x	n/a	n/a	n/a	US	n/a	n/a	n/a	n/a	n/a	n/a	n/a	m/m	n/a	n/a
Journal of Neuroscience	2009	29 (3) 705_715	human	n/a	n/a	n/a	x	different more F	Canada	n/a	x	n/a	n/a	n/a	n/a	n/a	n/a	n/a	n/a
Journal of Neuroscience	2009	29 (3) 727_742	human	n/a	n/a	n/a	x	equal	EU, US	n/a	x	n/a	n/a	n/a	n/a	n/a	n/a	f/m	n/a
Journal of Neuroscience	2009	29 (3) 871_881	mice	n/a	x	n/a	n/a	n/a	US	n/a	n/a	n/a	n/a	n/a	n/a	n/a	f/m	n/a	n/a
Journal of Neuroscience	2009	29 (3) 610_619;	mice	x	n/a	n/a	n/a	n/a	Canada, EU	n/a	n/a	n/a	n/a	n/a	n/a	n/a	n/a	n/a	n/a
Journal of Neuroscience	2009	29 (3) 743_752	mice	n/a	n/a	n/a	x	different more M	US	n/a	n/a	x	n/a	n/a	n/a	n/a	n/a	n/a	n/a
Journal of Neuroscience	2009	29 (3) 842_851	mice	x	n/a	n/a	n/a	n/a	US	n/a	n/a	n/a	n/a	n/a	n/a	n/a	n/a	n/a	n/a
Journal of Neuroscience	2009	29 (4) 883_897	mice culture	x	n/a	n/a	n/a	n/a	US	n/a	n/a	n/a	n/a	n/a	n/a	n/a	n/a	n/a	n/a
Journal of Neuroscience	2009	29 (4) 939_950	rats	n/a	x	n/a	n/a	n/a	UK	n/a	n/a	n/a	n/a	n/a	n/a	n/a	f/m	n/a	n/a
Journal of Neuroscience	2009	29 (4) 973_986	rats	x	n/a	n/a	n/a	n/a	US	n/a	n/a	n/a	n/a	n/a	n/a	n/a	n/a	n/a	n/a
Journal of Neuroscience	2009	29 (4) 998_1005	rats	x	n/a	n/a	n/a	n/a	US	n/a	n/a	n/a	n/a	n/a	n/a	n/a	n/a	n/a	n/a
Journal of Neuroscience	2009	29 (4) 1017_1033	rat culture	x	n/a	n/a	n/a	n/a	Asia, EU	n/a	n/a	n/a	n/a	n/a	n/a	n/a	n/a	n/a	n/a
Journal of Neuroscience	2009	29 (4) 1093_1104	rat culture	n/a	x	n/a	n/a	n/a	US, EU, Asia	n/a	n/a	n/a	n/a	n/a	n/a	n/a	f/f	n/a	n/a
Journal of Neuroscience	2009	29 (4) 1202_1211	mice lines	x	n/a	n/a	n/a	n/a	US	n/a	n/a	n/a	n/a	n/a	n/a	n/a	n/a	n/a	n/a
Journal of Neuroscience	2009	29 (4) 1212_1223	mice	x	n/a	n/a	n/a	n/a	US	n/a	n/a	n/a	n/a	n/a	n/a	n/a	n/a	n/a	n/a
Journal of Neuroscience	2009	29 (4) 898_906	rats	n/a	x (3 exp)	x (1 exp)	n/a	n/a	US, EU	n/a	n/a	n/a	n/a	n/a	n/a	n/a	n/a	n/a	n/a
Journal of Neuroscience	2009	29 (4) 930_938	human	n/a	n/a	n/a	x	equal	US	n/a	x	n/a	n/a	n/a	n/a	n/a	n/a	f/m	n/a
Journal of Neuroscience	2009	29 (4) 964_972	rats	n/a	n/a	x	n/a	n/a	US	n/a	n/a	n/a	n/a	n/a	n/a	n/a	m/m	n/a	n/a
Journal of Neuroscience	2009	29 (4) 987_997	mice	n/a	x	n/a	n/a	n/a	EU	n/a	n/a	n/a	n/a	n/a	n/a	n/a	m/m	n/a	n/a
Journal of Neuroscience	2009	29 (4) 1052_1060	human	n/a	n/a	n/a	x	different more F for EEG, more M for MRI	EU	n/a	x	n/a	n/a	n/a	n/a	n/a	n/a	n/a	n/a
Journal of Neuroscience	2009	29 (4) 1061_1076	mice	n/a	n/a	n/a	x	different more M	US	n/a	x	n/a	n/a	n/a	n/a	n/a	n/a	n/a	n/a
Journal of Neuroscience	2009	29 (4) 1132_1139	human	n/a	n/a	n/a	x	equal for 1 part, different more F in other	US, UK	n/a	n/a	x	n/a	n/a	n/a	n/a	n/a	n/a	n/a
Journal of Neuroscience	2009	29 (4) 1175_1190	human	n/a	n/a	n/a	x	different more M	UK, EU	n/a	x	n/a	n/a	n/a	n/a	n/a	n/a	n/a	n/a
Journal of Neuroscience	2009	29 (4) 1224_1234;	human	n/a	n/a	n/a	x	equal	EU, US	n/a	n/a	n/a	x	n/a	n/a	n/a	n/a	m/m	n/a
Journal of Neuroscience	2009	29 (4) 918_929	rat/mice	x	n/a	n/a	n/a	n/a	US, Asia	n/a	n/a	n/a	n/a	n/a	n/a	n/a	n/a	n/a	n/a
Journal of Neuroscience	2009	29 (4) 1105_1114	mice	x	n/a	n/a	n/a	n/a	US	n/a	n/a	n/a	n/a	n/a	n/a	n/a	n/a	n/a	n/a
Journal of Neuroscience	2009	29 (4) 1115_1125	mice	x	n/a	n/a	n/a	n/a	US	n/a	n/a	n/a	n/a	n/a	n/a	n/a	n/a	n/a	n/a
Journal of Neuroscience	2009	29 (4) 1244_1254	human	n/a	n/a	n/a	x	different more M (equal for controls)	US, Australia, EU	n/a	x	n/a	n/a	n/a	n/a	n/a	n/a	n/a	n/a
Journal of Neuroscience	2009	29 (5) 1277_1284	mice	x	n/a	n/a	n/a	n/a	US, Asia	n/a	n/a	n/a	n/a	n/a	n/a	n/a	n/a	n/a	n/a
Journal of Neuroscience	2009	29 (5) 1319_1330	mice	n/a	x	n/a	n/a	n/a	EU	n/a	n/a	n/a	n/a	n/a	n/a	n/a	f/m	n/a	n/a
Journal of Neuroscience	2009	29 (5) 1361_1374	rat embryo	x	n/a	n/a	n/a	n/a	US	n/a	n/a	n/a	n/a	n/a	n/a	n/a	n/a	n/a	n/a
Journal of Neuroscience	2009	29 (5) 1414_1423	mice	x	n/a	n/a	n/a	n/a	EU, Asia	n/a	n/a	n/a	n/a	n/a	n/a	n/a	n/a	n/a	n/a
Journal of Neuroscience	2009	29 (5) 1424_1433	rats	x	n/a	n/a	n/a	n/a	EU, US	n/a	n/a	n/a	n/a	n/a	n/a	n/a	n/a	n/a	n/a
Journal of Neuroscience	2009	29 (5) 1434_1445	rats	x	n/a	n/a	n/a	n/a	US, Asia. EU	n/a	n/a	n/a	n/a	n/a	n/a	n/a	n/a	n/a	n/a
Journal of Neuroscience	2009	29 (5) 1469_1479	rats and mice	x	n/a	n/a	n/a	n/a	US	n/a	n/a	n/a	n/a	n/a	n/a	n/a	n/a	n/a	n/a
Journal of Neuroscience	2009	29 (5) 1486_1495	mice	x	n/a	n/a	n/a	n/a	US	n/a	n/a	n/a	n/a	n/a	n/a	n/a	n/a	n/a	n/a
Journal of Neuroscience	2009	29 (5) 1586_1595	mice	n/a	x	n/a	n/a	n/a	Asia	n/a	n/a	n/a	n/a	n/a	n/a	n/a	m/m	n/a	n/a
Journal of Neuroscience	2009	29 (5) 1300_1311	mice	x	n/a	n/a	n/a	n/a	Asia	n/a	n/a	n/a	n/a	n/a	n/a	n/a	n/a	n/a	n/a
Journal of Neuroscience	2009	29 (5) 1350_1360	rat embryo	x	n/a	n/a	n/a	n/a	US, EU	n/a	n/a	n/a	n/a	n/a	n/a	n/a	n/a	n/a	n/a
Journal of Neuroscience	2009	29 (5) 1496_1502	mice	x	n/a	n/a	n/a	n/a	US	n/a	n/a	n/a	n/a	n/a	n/a	n/a	n/a	n/a	n/a
Journal of Neuroscience	2009	29 (5) 1514_1524	mice	n/a	x	n/a	n/a	n/a	US	n/a	n/a	n/a	n/a	n/a	n/a	n/a	m/m	n/a	n/a
Journal of Neuroscience	2009	29 (5) 1525_1537	rat cell culture	x	n/a	n/a	n/a	n/a	US	n/a	n/a	n/a	n/a	n/a	n/a	n/a	n/a	n/a	n/a
Journal of Neuroscience	2009	29 (5) 1267_1276	mice	n/a	x	n/a	n/a	n/a	US	n/a	n/a	n/a	n/a	n/a	n/a	n/a	f/m	n/a	n/a
Journal of Neuroscience	2009	29 (5) 1285_1299	rats	n/a	x	n/a	n/a	n/a	US	n/a	n/a	n/a	n/a	n/a	n/a	n/a	m/m	n/a	n/a
Journal of Neuroscience	2009	29 (5) 1331_1342	rats	n/a	x	n/a	n/a	n/a	Australia	n/a	n/a	n/a	n/a	n/a	n/a	n/a	m/m	n/a	n/a
Journal of Neuroscience	2009	29 (5) 1381_1394	rats	n/a	x	n/a	n/a	n/a	US	n/a	n/a	n/a	n/a	n/a	n/a	n/a	m/m	n/a	n/a
Journal of Neuroscience	2009	29 (5) 1395_1403;	human	n/a	n/a	n/a	x	equal	EU	n/a	x	n/a	n/a	n/a	n/a	n/a	n/a	m/f	n/a
Journal of Neuroscience	2009	29 (5) 1404_1413	mice	x	n/a	n/a	n/a	n/a	EU	n/a	n/a	n/a	n/a	n/a	n/a	n/a	n/a	n/a	n/a
Journal of Neuroscience	2009	29 (5) 1457_1468	rats	n/a	n/a	x	n/a	n/a	US	n/a	n/a	n/a	n/a	n/a	n/a	n/a	f/f	n/a	n/a
Journal of Neuroscience	2009	29 (5) 1503_1513;	mice	x	n/a	n/a	n/a	n/a	US	n/a	n/a	n/a	n/a	n/a	n/a	n/a	n/a	n/a	n/a
Journal of Neuroscience	2009	29 (5) 1538_1543	human	n/a	n/a	x	n/a	n/a	EU, US	n/a	n/a	n/a	n/a	n/a	n/a	n/a	f/m	n/a	n/a
Journal of Neuroscience	2009	29 (5) 1554_1564	rats and mice	n/a	n/a	x	n/a	n/a	EU	n/a	n/a	n/a	n/a	n/a	n/a	n/a	m/m	n/a	n/a
Journal of Neuroscience	2009	29 (5) 1565_1572	human	n/a	n/a	n/a	x	equal	UK	n/a	x	n/a	n/a	n/a	n/a	n/a	n/a	m/m	n/a
Journal of Neuroscience	2009	29 (5) 1257_1266	mice	x	n/a	n/a	n/a	n/a	US	n/a	n/a	n/a	n/a	n/a	n/a	n/a	n/a	n/a	n/a
Journal of Neuroscience	2009	29 (5) 1544_1553	rats	n/a	x	n/a	n/a	n/a	EU, US, Australia	n/a	n/a	n/a	n/a	n/a	n/a	n/a	m/f	n/a	n/a
Journal of Neuroscience	2009	29 (6) 1608_1614	mice	x	n/a	n/a	n/a	n/a	US	n/a	n/a	n/a	n/a	n/a	n/a	n/a	n/a	n/a	n/a
Journal of Neuroscience	2009	29 (6) 1855_1859	mice and rats	n/a	x	n/a	n/a	n/a	US	n/a	n/a	n/a	n/a	n/a	n/a	n/a	f/m	n/a	n/a
Journal of Neuroscience	2009	29 (6) 1626_1635	mouse muscle	x	n/a	n/a	n/a	n/a	US	n/a	n/a	n/a	n/a	n/a	n/a	n/a	n/a	n/a	n/a
Journal of Neuroscience	2009	29 (6) 1743_1754	rats	n/a	n/a	x	n/a	n/a	US	n/a	n/a	n/a	n/a	n/a	n/a	n/a	m/m	n/a	n/a
Journal of Neuroscience	2009	29 (6) 1755_1765	rats	n/a	n/a	x	n/a	n/a	EU	n/a	n/a	n/a	n/a	n/a	n/a	n/a	m/m	n/a	n/a
Journal of Neuroscience	2009	29 (6) 1773_1783	mice	x	n/a	n/a	n/a	n/a	US	n/a	n/a	n/a	n/a	n/a	n/a	n/a	n/a	n/a	n/a
Journal of Neuroscience	2009	29 (6) 1599_1607	mice embryo	x	n/a	n/a	n/a	n/a	UK	n/a	n/a	n/a	n/a	n/a	n/a	n/a	n/a	n/a	n/a
Journal of Neuroscience	2009	29 (6) 1636_1647	mice	n/a	x	n/a	n/a	n/a	US	n/a	n/a	n/a	n/a	n/a	n/a	n/a	m/m	n/a	n/a
Journal of Neuroscience	2009	29 (6) 1719_1734	mice	n/a	x	n/a	n/a	n/a	Canada	n/a	n/a	n/a	n/a	n/a	n/a	n/a	m/m	n/a	n/a
Journal of Neuroscience	2009	29 (6) 1826_1833	mice	n/a	x	n/a	n/a	n/a	EU, Mexico	n/a	n/a	n/a	n/a	n/a	n/a	n/a	f/f	n/a	n/a
Journal of Neuroscience	2009	29 (6) 1874_1886	mice	n/a	x	n/a	n/a	n/a	US	n/a	n/a	n/a	n/a	n/a	n/a	n/a	f/f	n/a	n/a
Journal of Neuroscience	2009	29 (6) 1648_1656	human	n/a	n/a	n/a	x	equal	UK	n/a	x	n/a	n/a	n/a	n/a	n/a	n/a	m/m	n/a
Journal of Neuroscience	2009	29 (6) 1670_1676	mice	n/a	x	n/a	n/a	n/a	US	n/a	n/a	n/a	n/a	n/a	n/a	n/a	m/m	n/a	n/a
Journal of Neuroscience	2009	29 (6) 1688_1698	human	x	n/a	n/a	n/a	n/a	UK	n/a	n/a	n/a	n/a	n/a	n/a	n/a	n/a	n/a	n/a
Journal of Neuroscience	2009	29 (6) 1699_1706	human	n/a	n/a	n/a	x	equal	EU	n/a	x	n/a	n/a	n/a	n/a	n/a	n/a	f/m	n/a
Journal of Neuroscience	2009	29 (6) 1707_1718	rats	n/a	x	n/a	n/a	n/a	EU	n/a	n/a	n/a	n/a	n/a	n/a	n/a	m/m	n/a	n/a
Journal of Neuroscience	2009	29 (6) 1735_1742	rats	n/a	x	n/a	n/a	n/a	US	n/a	n/a	n/a	n/a	n/a	n/a	n/a	f/m	n/a	n/a
Journal of Neuroscience	2009	29 (6) 1766_1772	human	n/a	n/a	n/a	x	equal	EU, UK	n/a	x	n/a	n/a	n/a	n/a	n/a	n/a	m/m	n/a
Journal of Neuroscience	2009	29 (6) 1784_1795	human	n/a	n/a	n/a	x	different more F	US	n/a	x	n/a	n/a	n/a	n/a	n/a	n/a	n/a	n/a
Journal of Neuroscience	2009	29 (6) 1805_1816	rats	n/a	x	n/a	n/a	n/a	US	n/a	n/a	n/a	n/a	n/a	n/a	n/a	f/m	n/a	n/a
Journal of Neuroscience	2009	29 (6) 1817_1825	human	n/a	n/a	n/a	x	different more F	UK	n/a	x	n/a	n/a	n/a	n/a	n/a	n/a	n/a	n/a
Journal of Neuroscience	2009	29 (6) 1846_1854	mice	n/a	n/a	x	n/a	n/a	EU, Australia	n/a	n/a	n/a	n/a	n/a	n/a	n/a	f/m	n/a	n/a
Journal of Neuroscience	2009	29 (6) 1897_1903	rats	n/a	n/a	x	n/a	n/a	US	n/a	n/a	n/a	n/a	n/a	n/a	n/a	f/f	n/a	n/a
Journal of Neuroscience	2009	29 (6) 1937_1946	mice	n/a	x	n/a	n/a	n/a	US, EU	n/a	n/a	n/a	n/a	n/a	n/a	n/a	f/m	n/a	n/a
Journal of Neuroscience	2009	29 (6) 1615_1625	mice	x	n/a	n/a	n/a	n/a	US	n/a	n/a	n/a	n/a	n/a	n/a	n/a	n/a	n/a	n/a
Journal of Neuroscience	2009	29 (6) 1657_1669	rat embryo cultures	x	n/a	n/a	n/a	n/a	US	n/a	n/a	n/a	n/a	n/a	n/a	n/a	n/a	n/a	n/a
Journal of Neuroscience	2009	29 (6) 1796_1804	rat	n/a	x	n/a	n/a	n/a	Canada	n/a	n/a	n/a	n/a	n/a	n/a	n/a	f/m	n/a	n/a
Journal of Neuroscience	2009	29 (6) 1860_1873	human	n/a	n/a	n/a	x	equal	US	n/a	x	n/a	n/a	n/a	n/a	n/a	n/a	m/m	n/a
Journal of Neuroscience	2009	29 (6) 1887_1896	rats (and monkeys)	n/a	x	n/a	n/a	n/a	Asia, US, EU	n/a	n/a	n/a	n/a	n/a	n/a	n/a	?/m	n/a	n/a
Journal of Neuroscience	2009	29 (7) 2027_2042	HEK cells and mice culture	x	n/a	n/a	n/a	n/a	US, EU	n/a	n/a	n/a	n/a	n/a	n/a	n/a	n/a	n/a	n/a
Journal of Neuroscience	2009	29 (7) 2043_2052	mice	x	n/a	n/a	n/a	n/a	EU, US	n/a	n/a	n/a	n/a	n/a	n/a	n/a	n/a	n/a	n/a
Journal of Neuroscience	2009	29 (7) 2053_2063	rat culture	x	n/a	n/a	n/a	n/a	UK, US	n/a	n/a	n/a	n/a	n/a	n/a	n/a	n/a	n/a	n/a
Journal of Neuroscience	2009	29 (7) 2125_2135	mice	n/a	n/a	n/a	x	unspecified	EU	n/a	x	n/a	n/a	n/a	n/a	n/a	n/a	n/a	n/a
Journal of Neuroscience	2009	29 (7) 2177_2187	mice	n/a	x	n/a	n/a	n/a	EU, UK, US	n/a	n/a	n/a	n/a	n/a	n/a	n/a	f/m	n/a	n/a
Journal of Neuroscience	2009	29 (7) 2238_2251	mice	n/a	n/a	n/a	x	unspecified	EU	n/a	x	n/a	n/a	n/a	n/a	n/a	n/a	n/a	n/a
Journal of Neuroscience	2009	29 (7) 2272_2282	rats	n/a	x	n/a	n/a	n/a	US, EU	n/a	n/a	n/a	n/a	n/a	n/a	n/a	f/f	n/a	n/a
Journal of Neuroscience	2009	29 (7) 2009_2021	mice embryo	x	n/a	n/a	n/a	n/a	Canada, US, EU	n/a	n/a	n/a	n/a	n/a	n/a	n/a	n/a	n/a	n/a
Journal of Neuroscience	2009	29 (7) 2113_2124	mice culture	x	n/a	n/a	n/a	n/a	Canada, Asia, US	n/a	n/a	n/a	n/a	n/a	n/a	n/a	n/a	n/a	n/a
Journal of Neuroscience	2009	29 (7) 2205_2211	human	n/a	n/a	n/a	x	equal	Asia	n/a	n/a	n/a	n/a	x	n/a	n/a	n/a	m/m	n/a
Journal of Neuroscience	2009	29 (7) 2212_2224	human	n/a	n/a	n/a	x	equal	US, Australia	n/a	n/a	n/a	x	n/a	n/a	n/a	n/a	m/m	n/a
Journal of Neuroscience	2009	29 (7) 2231_2237	human	n/a	n/a	n/a	x	equal	US	n/a	x	n/a	n/a	n/a	n/a	n/a	n/a	m/m	n/a
Journal of Neuroscience	2009	29 (7) 2259_2271	mice	n/a	x	n/a	n/a	n/a	Asia, US	n/a	n/a	n/a	n/a	n/a	n/a	n/a	m/m	n/a	n/a
Journal of Neuroscience	2009	29 (7) 2283_2296	human	n/a	n/a	n/a	x	different more F	US	n/a	x	n/a	n/a	n/a	n/a	n/a	n/a	n/a	n/a
Journal of Neuroscience	2009	29 (7) 1962_1976	mice	n/a	n/a	n/a	x	unspecified	US	n/a	n/a	n/a	n/a	x	n/a	n/a	n/a	n/a	n/a
Journal of Neuroscience	2009	29 (7) 1977_1986	mice	x	n/a	n/a	n/a	n/a	US	n/a	n/a	n/a	n/a	n/a	n/a	n/a	n/a	n/a	n/a
Journal of Neuroscience	2009	29 (7) 1987_1997	mice culture	x	n/a	n/a	n/a	n/a	US	n/a	n/a	n/a	n/a	n/a	n/a	n/a	n/a	n/a	n/a
Journal of Neuroscience	2009	29 (7) 2089_2102	mice	n/a	x	n/a	n/a	n/a	Canada	n/a	n/a	n/a	n/a	n/a	n/a	n/a	f/m	n/a	n/a
Journal of Neuroscience	2009	29 (7) 2103_2112	rats	n/a	x	n/a	n/a	n/a	US	n/a	n/a	n/a	n/a	n/a	n/a	n/a	m/m	n/a	n/a
Journal of Neuroscience	2009	29 (7) 2151_2161	rat embryo culture	x	n/a	n/a	n/a	n/a	US, South America	n/a	n/a	n/a	n/a	n/a	n/a	n/a	n/a	n/a	n/a
Journal of Neuroscience	2009	29 (7) 2193_2204	mice	x	n/a	n/a	n/a	n/a	Canada, US	n/a	n/a	n/a	n/a	n/a	n/a	n/a	n/a	n/a	n/a
Journal of Neuroscience	2009	29 (7) 2297_2308	mice	x	n/a	n/a	n/a	n/a	EU	n/a	n/a	n/a	n/a	n/a	n/a	n/a	n/a	n/a	n/a
Journal of Neuroscience	2009	29 (8) 2440_2452	mice embryo	x	n/a	n/a	n/a	n/a	EU	n/a	n/a	n/a	n/a	n/a	n/a	n/a	n/a	n/a	n/a
Journal of Neuroscience	2009	29 (8) 2510_2518	mice & rats	x	n/a	n/a	n/a	n/a	US	n/a	n/a	n/a	n/a	n/a	n/a	n/a	n/a	n/a	n/a
Journal of Neuroscience	2009	29 (8) 2534_2544	rat embryo	x	n/a	n/a	n/a	n/a	US	n/a	n/a	n/a	n/a	n/a	n/a	n/a	n/a	n/a	n/a
Journal of Neuroscience	2009	29 (8) 2581_2587	mice embryo	x	n/a	n/a	n/a	n/a	EU, Australia, US	n/a	n/a	n/a	n/a	n/a	n/a	n/a	n/a	n/a	n/a
Journal of Neuroscience	2009	29 (8) 2334_2343	rat	x	n/a	n/a	n/a	n/a	Asia	n/a	n/a	n/a	n/a	n/a	n/a	n/a	n/a	n/a	n/a
Journal of Neuroscience	2009	29 (8) 2404_2413	mice	n/a	n/a	n/a	x	unspecified	EU, UK	n/a	x	n/a	n/a	n/a	n/a	n/a	n/a	n/a	n/a
Journal of Neuroscience	2009	29 (8) 2453_2466	mice embryo	x	n/a	n/a	n/a	n/a	EU	n/a	n/a	n/a	n/a	n/a	n/a	n/a	n/a	n/a	n/a
Journal of Neuroscience	2009	29 (8) 2545_2552	mice	n/a	x	n/a	n/a	n/a	US, Canada	n/a	n/a	n/a	n/a	n/a	n/a	n/a	f/m	n/a	n/a
Journal of Neuroscience	2009	29 (8) 2637_2647	rats	x	n/a	n/a	n/a	n/a	EU	n/a	n/a	n/a	n/a	n/a	n/a	n/a	n/a	n/a	n/a
Journal of Neuroscience	2009	29 (8) 2384_2392	rats	x	n/a	n/a	n/a	n/a	US	n/a	n/a	n/a	n/a	n/a	n/a	n/a	n/a	n/a	n/a
Journal of Neuroscience	2009	29 (8) 2393_2403	mice	n/a	x	n/a	n/a	n/a	US	n/a	n/a	n/a	n/a	n/a	n/a	n/a	m/m	n/a	n/a
Journal of Neuroscience	2009	29 (8) 2428_2439	rats	n/a	x	n/a	n/a	n/a	EU	n/a	n/a	n/a	n/a	n/a	n/a	n/a	m/m	n/a	n/a
Journal of Neuroscience	2009	29 (8) 2477_2485	human	n/a	n/a	n/a	x	equal	US	n/a	x	n/a	n/a	n/a	n/a	n/a	n/a	f/m	n/a
Journal of Neuroscience	2009	29 (8) 2486_2495	rats	n/a	n/a	x	n/a	n/a	US	n/a	n/a	n/a	n/a	n/a	n/a	n/a	m/m	n/a	n/a
Journal of Neuroscience	2009	29 (8) 2648_2653	human	n/a	n/a	n/a	x	equal	EU	n/a	x	n/a	n/a	n/a	n/a	n/a	n/a	m/m	n/a
Journal of Neuroscience	2009	29 (8) 2654_2662	mice	n/a	n/a	n/a	x	unspecified	EU, US	n/a	x	n/a	n/a	n/a	n/a	n/a	n/a	n/a	n/a
Journal of Neuroscience	2009	29 (8) 2312_2321	mice	x	n/a	n/a	n/a	n/a	US	n/a	n/a	n/a	n/a	n/a	n/a	n/a	n/a	n/a	n/a
Journal of Neuroscience	2009	29 (8) 2344_2354	rats	n/a	x	n/a	n/a	n/a	US	n/a	n/a	n/a	n/a	n/a	n/a	n/a	m/m	n/a	n/a
Journal of Neuroscience	2009	29 (8) 2496_2509	mice	x	n/a	n/a	n/a	n/a	South America	n/a	n/a	n/a	n/a	n/a	n/a	n/a	n/a	n/a	n/a
Journal of Neuroscience	2009	29 (8) 2519_2527	rats	n/a	x	n/a	n/a	n/a	EU	n/a	n/a	n/a	n/a	n/a	n/a	n/a	m/m	n/a	n/a
Journal of Neuroscience	2009	29 (8) 2588_2596	mice	n/a	n/a	n/a	x	unspecified	EU, Asia, UK	n/a	n/a	x	n/a	n/a	n/a	n/a	n/a	n/a	n/a
Journal of Neuroscience	2009	29 (9) 2824_2832	mice culture and human cells	x	n/a	n/a	n/a	n/a	US	n/a	n/a	n/a	n/a	n/a	n/a	n/a	n/a	n/a	n/a
Journal of Neuroscience	2009	29 (9) 2890_2901	mice culture and human cells	x	n/a	n/a	n/a	n/a	US	n/a	n/a	n/a	n/a	n/a	n/a	n/a	n/a	n/a	n/a
Journal of Neuroscience	2009	29 (9) 2926_2937	rat embryo	x	n/a	n/a	n/a	n/a	EU	n/a	n/a	n/a	n/a	n/a	n/a	n/a	n/a	n/a	n/a
Journal of Neuroscience	2009	29 (9) 2938_2947	mice	x	n/a	n/a	n/a	n/a	Asia	n/a	n/a	n/a	n/a	n/a	n/a	n/a	n/a	n/a	n/a
Journal of Neuroscience	2009	29 (9) 2948_2960	mice	x	n/a	n/a	n/a	n/a	US, Asia, UK	n/a	n/a	n/a	n/a	n/a	n/a	n/a	n/a	n/a	n/a
Journal of Neuroscience	2009	29 (9) 2754_2761	rats	n/a	x	n/a	n/a	n/a	US	n/a	n/a	n/a	n/a	n/a	n/a	n/a	m/f	n/a	n/a
Journal of Neuroscience	2009	29 (9) 2902_2914	mice	x	n/a	n/a	n/a	n/a	US	n/a	n/a	n/a	n/a	n/a	n/a	n/a	n/a	n/a	n/a
Journal of Neuroscience	2009	29 (9) 2676_2683	mice	n/a	x	n/a	n/a	n/a	US	n/a	n/a	n/a	n/a	n/a	n/a	n/a	m/m	n/a	n/a
Journal of Neuroscience	2009	29 (9) 2684_2694	human	n/a	x (exp)	n/a	x(controls)	equal controls	US	n/a	x	n/a	n/a	n/a	n/a	n/a	n/a	n/a	n/a
Journal of Neuroscience	2009	29 (9) 2725_2732	human	n/a	n/a	n/a	x	different more F	US	n/a	x	n/a	n/a	n/a	n/a	n/a	n/a	n/a	n/a
Journal of Neuroscience	2009	29 (9) 2857_2866	rats	n/a	x	n/a	n/a	n/a	Asia	n/a	n/a	n/a	n/a	n/a	n/a	n/a	f/m	n/a	n/a
Journal of Neuroscience	2009	29 (9) 2876_2884	rats	n/a	x	n/a	n/a	n/a	US	n/a	n/a	n/a	n/a	n/a	n/a	n/a	m/m	n/a	n/a
Journal of Neuroscience	2009	29 (9) 2915_2925	rats	n/a	x	n/a	n/a	n/a	UK	n/a	n/a	n/a	n/a	n/a	n/a	n/a	m/m	n/a	n/a
Journal of Neuroscience	2009	29 (9) 2961_2971	human	n/a	n/a	n/a	x	equal	US, EU, UK	n/a	x	n/a	n/a	n/a	n/a	n/a	n/a	f/m	n/a
Journal of Neuroscience	2009	29 (9) 2984_2996	mice	x	n/a	n/a	n/a	n/a	Asia, US	n/a	n/a	n/a	n/a	n/a	n/a	n/a	n/a	n/a	n/a
Journal of Neuroscience	2009	29 (9) 2733_2741	mice	x	n/a	n/a	n/a	n/a	US	n/a	n/a	n/a	n/a	n/a	n/a	n/a	n/a	n/a	n/a
Journal of Neuroscience	2009	29 (9) 2805_2813	mice	n/a	n/a	x	n/a	n/a	US	n/a	n/a	n/a	n/a	n/a	n/a	n/a	m/m	n/a	n/a
Journal of Neuroscience	2009	29 (9) 2814_2823	rat	n/a	x	n/a	n/a	n/a	US	n/a	n/a	n/a	n/a	n/a	n/a	n/a	m/m	n/a	n/a
Journal of Neuroscience	2009	29 (9) 2833_2844	rat embryo culture	x	n/a	n/a	n/a	n/a	US	n/a	n/a	n/a	n/a	n/a	n/a	n/a	n/a	n/a	n/a
Journal of Neuroscience	2009	29 (9) 2845_2856	rat embryo	x	n/a	n/a	n/a	n/a	US	n/a	n/a	n/a	n/a	n/a	n/a	n/a	n/a	n/a	n/a
Journal of Neuroscience	2009	29 (10) 3109_3119	mice	n/a	x	n/a	n/a	n/a	US, EU	n/a	n/a	n/a	n/a	n/a	n/a	n/a	m/m	n/a	n/a
Journal of Neuroscience	2009	29 (10) 3120_3131	mice	n/a	x	n/a	n/a	n/a	EU, South America	n/a	n/a	n/a	n/a	n/a	n/a	n/a	m/m	n/a	n/a
Journal of Neuroscience	2009	29 (10) 3189_3199	HEK cells	x	n/a	n/a	n/a	n/a	US	n/a	n/a	n/a	n/a	n/a	n/a	n/a	n/a	n/a	n/a
Journal of Neuroscience	2009	29 (10) 3242_3251	rat	x	n/a	n/a	n/a	n/a	US	n/a	n/a	n/a	n/a	n/a	n/a	n/a	n/a	n/a	n/a
Journal of Neuroscience	2009	29 (10) 3252_3258	mice embryo	x	n/a	n/a	n/a	n/a	US, EU	n/a	n/a	n/a	n/a	n/a	n/a	n/a	n/a	n/a	n/a
Journal of Neuroscience	2009	29 (10) 3276_3287	human	x	n/a	n/a	n/a	n/a	US	n/a	n/a	n/a	n/a	n/a	n/a	n/a	n/a	n/a	n/a
Journal of Neuroscience	2009	29 (10) 3307_3321	rats	n/a	x	n/a	n/a	n/a	Asia, US	n/a	n/a	n/a	n/a	n/a	n/a	n/a	f/f	n/a	n/a
Journal of Neuroscience	2009	29 (10) 3019_3025	human	n/a	n/a	n/a	x	equal	Canada, US	n/a	n/a	n/a	x	n/a	n/a	n/a	n/a	f/m	n/a
Journal of Neuroscience	2009	29 (10) 3172_3181	rats	x	n/a	n/a	n/a	n/a	EU, US	n/a	n/a	n/a	n/a	n/a	n/a	n/a	n/a	n/a	n/a
Journal of Neuroscience	2009	29 (10) 3220_3232	mice	x	n/a	n/a	n/a	n/a	EU	n/a	n/a	n/a	n/a	n/a	n/a	n/a	n/a	n/a	n/a
Journal of Neuroscience	2009	29 (10) 3233_3241	rats	x	n/a	n/a	n/a	n/a	US	n/a	n/a	n/a	n/a	n/a	n/a	n/a	n/a	n/a	n/a
Journal of Neuroscience	2009	29 (10) 3288_3301	mice embryo	x	n/a	n/a	n/a	n/a	US, Asia	n/a	n/a	n/a	n/a	n/a	n/a	n/a	n/a	n/a	n/a
Journal of Neuroscience	2009	29 (10) 3026_3035	human	n/a	n/a	n/a	x	different more M	EU	n/a	x	n/a	n/a	n/a	n/a	n/a	n/a	n/a	n/a
Journal of Neuroscience	2009	29 (10) 3036_3044	rats	n/a	x	n/a	n/a	n/a	Asia	n/a	n/a	n/a	n/a	n/a	n/a	n/a	m/m	n/a	n/a
Journal of Neuroscience	2009	29 (10) 3059_3066	human	n/a	n/a	n/a	x	equal	US	n/a	x	n/a	n/a	n/a	n/a	n/a	n/a	m/m	n/a
Journal of Neuroscience	2009	29 (10) 3073_3082	human	n/a	n/a	n/a	x	equal	Canada	n/a	x	n/a	n/a	n/a	n/a	n/a	n/a	f/m	n/a
Journal of Neuroscience	2009	29 (10) 3093_3102	rats	n/a	x	n/a	n/a	n/a	US	n/a	n/a	n/a	n/a	n/a	n/a	n/a	f/m	n/a	n/a
Journal of Neuroscience	2009	29 (10) 3138_3147	mice	n/a	n/a	n/a	x	equal	US	n/a	n/a	x	n/a	n/a	x	n/a	n/a	f/m	n/a
Journal of Neuroscience	2009	29 (10) 3148_3159	rats	n/a	x	n/a	n/a	n/a	US	n/a	n/a	n/a	n/a	n/a	n/a	n/a	m/m	n/a	n/a
Journal of Neuroscience	2009	29 (10) 3182_3188	human	n/a	n/a	n/a	x	different more F	US	n/a	x	n/a	n/a	n/a	n/a	n/a	n/a	n/a	n/a
Journal of Neuroscience	2009	29 (10) 3160_3171	rats	n/a	n/a	x	n/a	n/a	US	n/a	n/a	n/a	n/a	n/a	n/a	n/a	m/m	n/a	n/a
Journal of Neuroscience	2009	29 (10) 3206_3219	rats	n/a	x	n/a	n/a	n/a	US	n/a	n/a	n/a	n/a	n/a	n/a	n/a	m/m	n/a	n/a
Journal of Neuroscience	2009	29 (11) 3551_3564	rats	n/a	x	n/a	n/a	n/a	Asia	n/a	n/a	n/a	n/a	n/a	n/a	n/a	?/m	n/a	n/a
Journal of Neuroscience	2009	29 (11) 3565_3578	mice and rats	x (mice)	x (rats)	n/a	n/a	n/a	US	n/a	n/a	n/a	n/a	n/a	n/a	n/a	n/a	n/a	n/a
Journal of Neuroscience	2009	29 (11) 3642_3659	rats	n/a	x	n/a	n/a	n/a	EU, US	n/a	n/a	n/a	n/a	n/a	n/a	n/a	m/m	n/a	n/a
Journal of Neuroscience	2009	29 (11) 3354_3364	mice embryo	x	n/a	n/a	n/a	n/a	US	n/a	n/a	n/a	n/a	n/a	n/a	n/a	n/a	n/a	n/a
Journal of Neuroscience	2009	29 (11) 3419_3430	mice	x	n/a	n/a	n/a	n/a	EU	n/a	n/a	n/a	n/a	n/a	n/a	n/a	n/a	n/a	n/a
Journal of Neuroscience	2009	29 (11) 3463_3474	mice embryo	x	n/a	n/a	n/a	n/a	US	n/a	n/a	n/a	n/a	n/a	n/a	n/a	n/a	n/a	n/a
Journal of Neuroscience	2009	29 (11) 3590_3602	rat embryo	x	n/a	n/a	n/a	n/a	US	n/a	n/a	n/a	n/a	n/a	n/a	n/a	n/a	n/a	n/a
Journal of Neuroscience	2009	29 (11) 3387_3394	mice	x	n/a	n/a	n/a	n/a	US	n/a	n/a	n/a	n/a	n/a	n/a	n/a	n/a	n/a	n/a
Journal of Neuroscience	2009	29 (11) 3395_3403	mice	n/a	x	n/a	n/a	n/a	Asia	n/a	n/a	n/a	n/a	n/a	n/a	n/a	f/m	n/a	n/a
Journal of Neuroscience	2009	29 (11) 3475_3484	human	n/a	n/a	x	n/a	n/a	EU	n/a	n/a	n/a	n/a	n/a	n/a	n/a	m/f	n/a	n/a
Journal of Neuroscience	2009	29 (11) 3485_3496	human	n/a	n/a	n/a	x	equal	Canada	n/a	x	n/a	n/a	n/a	n/a	n/a	n/a	f/f	n/a
Journal of Neuroscience	2009	29 (11) 3529_3537	mice	n/a	x	n/a	n/a	n/a	US, Canada	n/a	n/a	n/a	n/a	n/a	n/a	n/a	m/m	n/a	n/a
Journal of Neuroscience	2009	29 (11) 3613_3626	rats	n/a	x	n/a	n/a	n/a	US	n/a	n/a	n/a	n/a	n/a	n/a	n/a	m/m	n/a	n/a
Journal of Neuroscience	2009	29 (11) 3365_3373	rats	n/a	n/a	x	n/a	n/a	US	n/a	n/a	n/a	n/a	n/a	n/a	n/a	f/m	n/a	n/a
Journal of Neuroscience	2009	29 (11) 3442_3452	mice	n/a	n/a	x	n/a	n/a	EU	n/a	n/a	n/a	n/a	n/a	n/a	n/a	m/m	n/a	n/a
Journal of Neuroscience	2009	29 (11) 3453_3462	mice and rats	n/a	x (mice)	n/a	x (rats)	unspecified	EU, UK	n/a	x	n/a	n/a	n/a	n/a	n/a	n/a	n/a	n/a
Journal of Neuroscience	2009	29 (11) 3497_3507	mice	x	n/a	n/a	n/a	n/a	US	n/a	n/a	n/a	n/a	n/a	n/a	n/a	n/a	n/a	n/a
Journal of Neuroscience	2009	29 (11) 3508_3517	mice	n/a	x	n/a	n/a	n/a	US	n/a	n/a	n/a	n/a	n/a	n/a	n/a	f/m	n/a	n/a
Journal of Neuroscience	2009	29 (11) 3518_3528	rat culture	x	n/a	n/a	n/a	n/a	Canada	n/a	n/a	n/a	n/a	n/a	n/a	n/a	n/a	n/a	n/a
Journal of Neuroscience	2009	29 (11) 3579_3589	mice	n/a	x	n/a	n/a	n/a	Canada, EU, US	n/a	n/a	n/a	n/a	n/a	n/a	n/a	f/m	n/a	n/a
Journal of Neuroscience	2009	29 (11) 3603_3612	mice culture	x	n/a	n/a	n/a	n/a	US	n/a	n/a	n/a	n/a	n/a	n/a	n/a	n/a	n/a	n/a
Journal of Neuroscience	2009	29 (11) 3660_3671	rats	x	n/a	n/a	n/a	n/a	US	n/a	n/a	n/a	n/a	n/a	n/a	n/a	n/a	n/a	n/a
Journal of Neuroscience	2009	29 (12) 3766_3780	rat	n/a	x	n/a	n/a	n/a	UK, US	n/a	n/a	n/a	n/a	n/a	n/a	n/a	f/m	n/a	n/a
Journal of Neuroscience	2009	29 (12) 3865_3874	rats	x	n/a	n/a	n/a	n/a	US	n/a	n/a	n/a	n/a	n/a	n/a	n/a	n/a	n/a	n/a
Journal of Neuroscience	2009	29 (12) 3875_3884	rats	n/a	x	n/a	n/a	n/a	EU	n/a	n/a	n/a	n/a	n/a	n/a	n/a	f/f	n/a	n/a
Journal of Neuroscience	2009	29 (12) 3908_3919	mice	x	n/a	n/a	n/a	n/a	EU, UK	n/a	n/a	n/a	n/a	n/a	n/a	n/a	n/a	n/a	n/a
Journal of Neuroscience	2009	29 (12) 3956_3968	mice and rats	x(mice)	n/a	x(rats)	n/a	n/a	EU, Asia, US	n/a	n/a	n/a	n/a	n/a	n/a	n/a	n/a	n/a	n/a
Journal of Neuroscience	2009	29 (12) 3799_3807	mice and human brain	x(mice)	n/a	n/a	x(human)	different more M	EU	n/a	x	n/a	n/a	n/a	n/a	n/a	n/a	n/a	n/a
Journal of Neuroscience	2009	29 (12) 3885_3896	mice	x	n/a	n/a	n/a	n/a	Canada	n/a	n/a	n/a	n/a	n/a	n/a	n/a	n/a	n/a	n/a
Journal of Neuroscience	2009	29 (12) 3676_3684	mice	x	n/a	n/a	n/a	n/a	US	n/a	n/a	n/a	n/a	n/a	n/a	n/a	n/a	n/a	n/a
Journal of Neuroscience	2009	29 (12) 3695_3704	human	n/a	x	n/a	n/a	n/a	EU	n/a	n/a	n/a	n/a	n/a	n/a	n/a	m/m	n/a	n/a
Journal of Neuroscience	2009	29 (12) 3705_3714	mice	n/a	x (behaviour)	n/a	x(in vitro exp)	unspecified	US, Asia	n/a	x	n/a	n/a	n/a	n/a	n/a	n/a	n/a	n/a
Journal of Neuroscience	2009	29 (12) 3720_3737	rats	n/a	x	n/a	n/a	n/a	US	n/a	n/a	n/a	n/a	n/a	n/a	n/a	m/m	n/a	n/a
Journal of Neuroscience	2009	29 (12) 3760_3765	human	n/a	n/a	n/a	x	different more M	UK, US	n/a	x	n/a	n/a	n/a	n/a	n/a	n/a	n/a	n/a
Journal of Neuroscience	2009	29 (12) 3792_3798	human	n/a	n/a	n/a	x	different more F	US	n/a	x	n/a	n/a	n/a	n/a	n/a	n/a	n/a	n/a
Journal of Neuroscience	2009	29 (12) 3808_3815	rats	n/a	n/a	n/a	x	equal	US	x	n/a	n/a	n/a	n/a	n/a	n/a	n/a	m/huh	m/huh
Journal of Neuroscience	2009	29 (12) 3833_3842	human	n/a	n/a	n/a	x	equal	UK	n/a	x	n/a	n/a	n/a	n/a	n/a	n/a	m/m	n/a
Journal of Neuroscience	2009	29 (12) 3930_3938	human	n/a	n/a	n/a	x	equal	US	n/a	x	n/a	n/a	n/a	n/a	n/a	n/a	f/m	n/a
Journal of Neuroscience	2009	29 (12) 3939_3947	human	x	n/a	n/a	n/a	n/a	US	n/a	n/a	n/a	n/a	n/a	n/a	n/a	n/a	n/a	n/a
Journal of Neuroscience	2009	29 (12) 3781_3791	rats	x	n/a	n/a	n/a	n/a	Australia	n/a	n/a	n/a	n/a	n/a	n/a	n/a	n/a	n/a	n/a
Journal of Neuroscience	2009	29 (12) 3816_3823	mice	n/a	n/a	x	n/a	n/a	US	n/a	n/a	n/a	n/a	n/a	n/a	n/a	f/f	n/a	n/a
Journal of Neuroscience	2009	29 (12) 3843_3851	mice	x	n/a	n/a	n/a	n/a	US	n/a	n/a	n/a	n/a	n/a	n/a	n/a	n/a	n/a	n/a
Journal of Neuroscience	2009	29 (12) 3948_3955	human cell culture and mice	x(human)	x(mice)	n/a	n/a	n/a	US	n/a	n/a	n/a	n/a	n/a	n/a	n/a	n/a	n/a	n/a
Journal of Neuroscience	2009	29 (13) 4023_4034	mice	x	n/a	n/a	n/a	n/a	US	n/a	n/a	n/a	n/a	n/a	n/a	n/a	n/a	n/a	n/a
Journal of Neuroscience	2009	29 (13) 4096_4108	mice	n/a	x	n/a	n/a	n/a	US	n/a	n/a	n/a	n/a	n/a	n/a	n/a	f/m	n/a	n/a
Journal of Neuroscience	2009	29 (13) 4140_4154	rats	n/a	x	n/a	n/a	n/a	US	n/a	n/a	n/a	n/a	n/a	n/a	n/a	f/m	n/a	n/a
Journal of Neuroscience	2009	29 (13) 4172_4188	mice	x	n/a	n/a	n/a	n/a	EU, Canada	n/a	n/a	n/a	n/a	n/a	n/a	n/a	n/a	n/a	n/a
Journal of Neuroscience	2009	29 (13) 4228_4238	rats	x (pups)	n/a	x (pregnant rats)	n/a	n/a	US	n/a	n/a	n/a	n/a	n/a	n/a	n/a	n/a	n/a	n/a
Journal of Neuroscience	2009	29 (13) 4239_4251	rats	x	n/a	n/a	n/a	n/a	US	n/a	n/a	n/a	n/a	n/a	n/a	n/a	n/a	n/a	n/a
Journal of Neuroscience	2009	29 (13) 4263_4273	human postmorderm fetal brain	x	n/a	n/a	n/a	n/a	US, Australia, Asia	n/a	n/a	n/a	n/a	n/a	n/a	n/a	n/a	n/a	n/a
Journal of Neuroscience	2009	29 (13) 4274_4286	rat	x	n/a	n/a	n/a	n/a	US	n/a	n/a	n/a	n/a	n/a	n/a	n/a	n/a	n/a	n/a
Journal of Neuroscience	2009	29 (13) 3992_4003	mice	x	n/a	n/a	n/a	n/a	US	n/a	n/a	n/a	n/a	n/a	n/a	n/a	n/a	n/a	n/a
Journal of Neuroscience	2009	29 (13) 4044_4055;	rats and mice	x	n/a	n/a	n/a	n/a	Asia	n/a	n/a	n/a	n/a	n/a	n/a	n/a	n/a	n/a	n/a
Journal of Neuroscience	2009	29 (13) 4312_4321	rats	x	n/a	n/a	n/a	n/a	US, Canada, Asia	n/a	n/a	n/a	n/a	n/a	n/a	n/a	n/a	n/a	n/a
Journal of Neuroscience	2009	29 (13) 3981_3991	human	n/a	n/a	n/a	x	equal	US	n/a	x	n/a	n/a	n/a	n/a	n/a	n/a	f/f	n/a
Journal of Neuroscience	2009	29 (13) 4035_4043	rats	n/a	x	n/a	n/a	n/a	US	n/a	n/a	n/a	n/a	n/a	n/a	n/a	m/m	n/a	n/a
Journal of Neuroscience	2009	29 (13) 4056_4064	mice	n/a	x	n/a	n/a	n/a	Asia, US	n/a	n/a	n/a	n/a	n/a	n/a	n/a	?/m	n/a	n/a
Journal of Neuroscience	2009	29 (13) 4089_4095	rats	n/a	x	n/a	n/a	n/a	Asia, Canada	n/a	n/a	n/a	n/a	n/a	n/a	n/a	?/m	n/a	n/a
Journal of Neuroscience	2009	29 (13) 4109_4119	mice (and insects)	n/a	n/a	n/a	x	equal	US, EU	n/a	x	n/a	n/a	n/a	n/a	n/a	n/a	m/m	n/a
Journal of Neuroscience	2009	29 (13) 4120_4130	rats	n/a	x	n/a	n/a	n/a	Canada	n/a	n/a	n/a	n/a	n/a	n/a	n/a	f/f	n/a	n/a
Journal of Neuroscience	2009	29 (13) 4155_4161	mice	n/a	x	n/a	n/a	n/a	US, EU	n/a	n/a	n/a	n/a	n/a	n/a	n/a	f/f	n/a	n/a
Journal of Neuroscience	2009	29 (13) 4162_4171	human	n/a	x	n/a	n/a	n/a	EU	n/a	n/a	n/a	n/a	n/a	n/a	n/a	m/m	n/a	n/a
Journal of Neuroscience	2009	29 (13) 4218_4227	mice	n/a	x	n/a	n/a	n/a	US	n/a	n/a	n/a	n/a	n/a	n/a	n/a	?/f	n/a	n/a
Journal of Neuroscience	2009	29 (13) 4293_4300	mice	n/a	x	n/a	n/a	n/a	US	n/a	n/a	n/a	n/a	n/a	n/a	n/a	f/m	n/a	n/a
Journal of Neuroscience	2009	29 (13) 4004_4015	rats	n/a	n/a	x	n/a	n/a	US	n/a	n/a	n/a	n/a	n/a	n/a	n/a	m/m	n/a	n/a
Journal of Neuroscience	2009	29 (13) 4076_4088	rats	n/a	x	n/a	n/a	n/a	UK, EU	n/a	n/a	n/a	n/a	n/a	n/a	n/a	f/f	n/a	n/a
Journal of Neuroscience	2009	29 (13) 4189_4199	HEK cell line	x	n/a	n/a	n/a	n/a	Canada	n/a	n/a	n/a	n/a	n/a	n/a	n/a	n/a	n/a	n/a
Journal of Neuroscience	2009	29 (13) 4200_4209	mice	n/a	x	n/a	n/a	n/a	US, EU	n/a	n/a	n/a	n/a	n/a	n/a	n/a	m/m	n/a	n/a
Journal of Neuroscience	2009	29 (13) 4252_4262	mice culture	x	n/a	n/a	n/a	n/a	US	n/a	n/a	n/a	n/a	n/a	n/a	n/a	n/a	n/a	n/a
Journal of Neuroscience	2009	29 (14) 4332_4345	rat embryo culture	x	n/a	n/a	n/a	n/a	US, NZ	n/a	n/a	n/a	n/a	n/a	n/a	n/a	n/a	n/a	n/a
Journal of Neuroscience	2009	29 (14) 4498_4511	rat embryo culture	x	n/a	n/a	n/a	n/a	US, Canada	n/a	n/a	n/a	n/a	n/a	n/a	n/a	n/a	n/a	n/a
Journal of Neuroscience	2009	29 (14) 4519_4530	mice	x	n/a	n/a	n/a	n/a	EU, US	n/a	n/a	n/a	n/a	n/a	n/a	n/a	n/a	n/a	n/a
Journal of Neuroscience	2009	29 (14) 4592_4604	HEK cell culture and mice	x(HEK)	x(mice)	n/a	n/a	n/a	US, EU	n/a	n/a	n/a	n/a	n/a	n/a	n/a	n/a	n/a	n/a
Journal of Neuroscience	2009	29 (14) 4356_4368	rat	n/a	x	n/a	n/a	n/a	Asia	n/a	n/a	n/a	n/a	n/a	n/a	n/a	m/m	n/a	n/a
Journal of Neuroscience	2009	29 (14) 4408_4419	rat	x	n/a	n/a	n/a	n/a	EU	n/a	n/a	n/a	n/a	n/a	n/a	n/a	n/a	n/a	n/a
Journal of Neuroscience	2009	29 (14) 4420_4429	mice culture	x	n/a	n/a	n/a	n/a	EU	n/a	n/a	n/a	n/a	n/a	n/a	n/a	n/a	n/a	n/a
Journal of Neuroscience	2009	29 (14) 4484_4497	mice embryo	x	n/a	n/a	n/a	n/a	US	n/a	n/a	n/a	n/a	n/a	n/a	n/a	n/a	n/a	n/a
Journal of Neuroscience	2009	29 (14) 4381_4391	human	n/a	n/a	n/a	x	equal in 1 exp, different more M in 1	Canada, UK	n/a	x	n/a	n/a	n/a	n/a	n/a	n/a	n/a	n/a
Journal of Neuroscience	2009	29 (14) 4392_4407	human	x	n/a	n/a	n/a	n/a	US	n/a	n/a	n/a	n/a	n/a	n/a	n/a	n/a	n/a	n/a
Journal of Neuroscience	2009	29 (14) 4461_4470	mice	n/a	x	n/a	n/a	n/a	EU	n/a	n/a	n/a	n/a	n/a	n/a	n/a	f/f	n/a	n/a
Journal of Neuroscience	2009	29 (14) 4471_4483	rats	n/a	x	n/a	n/a	n/a	EU	n/a	n/a	n/a	n/a	n/a	n/a	n/a	m/f	n/a	n/a
Journal of Neuroscience	2009	29 (14) 4531_4541	human	n/a	n/a	n/a	x	equal	UK	n/a	x	n/a	n/a	n/a	n/a	n/a	n/a	f/m	n/a
Journal of Neuroscience	2009	29 (14) 4571_4585	rats	n/a	x	n/a	n/a	n/a	EU, Asia	n/a	n/a	n/a	n/a	n/a	n/a	n/a	m/m	n/a	n/a
Journal of Neuroscience	2009	29 (14) 4616_4621	mice	x	n/a	n/a	n/a	n/a	US	n/a	n/a	n/a	n/a	n/a	n/a	n/a	n/a	n/a	n/a
Journal of Neuroscience	2009	29 (14) 4622_4639	mice	x	n/a	n/a	n/a	n/a	US, EU, Asia	n/a	n/a	n/a	n/a	n/a	n/a	n/a	n/a	n/a	n/a
Journal of Neuroscience	2009	29 (14) 4664_4674	rats	n/a	x	n/a	n/a	n/a	Canada	n/a	n/a	n/a	n/a	n/a	n/a	n/a	m/f	n/a	n/a
Journal of Neuroscience	2009	29 (14) 4430_4441	mice	n/a	x	n/a	n/a	n/a	US	n/a	n/a	n/a	n/a	n/a	n/a	n/a	m/m	n/a	n/a
Journal of Neuroscience	2009	29 (14) 4442_4460	mice embryo	x	n/a	n/a	n/a	n/a	UK	n/a	n/a	n/a	n/a	n/a	n/a	n/a	n/a	n/a	n/a
Journal of Neuroscience	2009	29 (14) 4605_4615	human cell lines	x	n/a	n/a	n/a	n/a	US	n/a	n/a	n/a	n/a	n/a	n/a	n/a	n/a	n/a	n/a
Journal of Neuroscience	2009	29 (14) 4640_4651	rat embryo	x	n/a	n/a	n/a	n/a	US	n/a	n/a	n/a	n/a	n/a	n/a	n/a	n/a	n/a	n/a
Journal of Neuroscience	2009	29 (15) 4750_4755	rats	n/a	x	n/a	n/a	n/a	US	n/a	n/a	n/a	n/a	n/a	n/a	n/a	f/m	n/a	n/a
Journal of Neuroscience	2009	29 (15) 4808_4819	mice	n/a	x	n/a	n/a	n/a	US	n/a	n/a	n/a	n/a	n/a	n/a	n/a	m/f	n/a	n/a
Journal of Neuroscience	2009	29 (15) 4953_4963	rats	n/a	n/a	n/a	x	unspecified	UK	n/a	x	n/a	n/a	n/a	n/a	n/a	n/a	n/a	n/a
Journal of Neuroscience	2009	29 (15) 5000_5008	mice	x	n/a	n/a	n/a	n/a	EU	n/a	n/a	n/a	n/a	n/a	n/a	n/a	n/a	n/a	n/a
Journal of Neuroscience	2009	29 (15) 4697_4707	rat embryo	x	n/a	n/a	n/a	n/a	US	n/a	n/a	n/a	n/a	n/a	n/a	n/a	n/a	n/a	n/a
Journal of Neuroscience	2009	29 (15) 4719_4735	mice	x	n/a	n/a	n/a	n/a	US	n/a	n/a	n/a	n/a	n/a	n/a	n/a	n/a	n/a	n/a
Journal of Neuroscience	2009	29 (15) 4690_4696	human	n/a	x	n/a	n/a	n/a	UK, EU	n/a	n/a	n/a	n/a	n/a	n/a	n/a	m/m	n/a	n/a
Journal of Neuroscience	2009	29 (15) 4836_4845	rats	n/a	x	n/a	n/a	n/a	Canada	n/a	n/a	n/a	n/a	n/a	n/a	n/a	f/m	n/a	n/a
Journal of Neuroscience	2009	29 (15) 4846_4857	rats	n/a	x	n/a	n/a	n/a	US	n/a	n/a	n/a	n/a	n/a	n/a	n/a	f/m	n/a	n/a
Journal of Neuroscience	2009	29 (15) 4871_4881	human	n/a	n/a	n/a	x	different more M (5M,3F), equal for controls	Asia, Canada	n/a	x	n/a	n/a	n/a	n/a	n/a	n/a	n/a	n/a
Journal of Neuroscience	2009	29 (15) 4903_4910	rats and mice	n/a	x	n/a	n/a	n/a	US	n/a	n/a	n/a	n/a	n/a	n/a	n/a	m/m	n/a	n/a
Journal of Neuroscience	2009	29 (15) 4922_4929	human	n/a	n/a	n/a	x	equal	EU	n/a	x	n/a	n/a	n/a	n/a	n/a	n/a	m/m	n/a
Journal of Neuroscience	2009	29 (15) 4945_4952	rats	x	n/a	n/a	n/a	n/a	US	n/a	n/a	n/a	n/a	n/a	n/a	n/a	n/a	n/a	n/a
Journal of Neuroscience	2009	29 (15) 4708_4718	rat embryo	x	n/a	n/a	n/a	n/a	EU	n/a	n/a	n/a	n/a	n/a	n/a	n/a	n/a	n/a	n/a
Journal of Neuroscience	2009	29 (15) 4736_4749;	mice	n/a	n/a	n/a	x	unspecified	EU (Cyprus), US	n/a	x	n/a	n/a	n/a	n/a	n/a	n/a	n/a	n/a
Journal of Neuroscience	2009	29 (15) 4820_4828	rat	n/a	x	n/a	n/a	n/a	UK	n/a	n/a	n/a	n/a	n/a	n/a	n/a	m/f	n/a	n/a
Journal of Neuroscience	2009	29 (15) 4829_4835	rat	n/a	x	n/a	n/a	n/a	EU	n/a	n/a	n/a	n/a	n/a	n/a	n/a	f/m	n/a	n/a
Journal of Neuroscience	2009	29 (15) 4964_4971	mice	n/a	n/a	n/a	x	equal	US	n/a	x	n/a	n/a	n/a	n/a	n/a	n/a	f/m	n/a
Journal of Neuroscience	2009	29 (15) 4981_4992	rat culture	x	n/a	n/a	n/a	n/a	UK, US	n/a	n/a	n/a	n/a	n/a	n/a	n/a	n/a	n/a	n/a
Journal of Neuroscience	2009	29 (16) 5116_5126	mice	n/a	n/a	n/a	x	unspecified	US	n/a	x	n/a	n/a	n/a	n/a	n/a	n/a	n/a	n/a
Journal of Neuroscience	2009	29 (16) 5127_5134	rat	n/a	x	n/a	n/a	n/a	US	n/a	n/a	n/a	n/a	n/a	n/a	n/a	m/m	n/a	n/a
Journal of Neuroscience	2009	29 (16) 5193_5201	mice and rats	x	n/a	n/a	n/a	n/a	US	n/a	n/a	n/a	n/a	n/a	n/a	n/a	n/a	n/a	n/a
Journal of Neuroscience	2009	29 (16) 5343_5353	mice	x	n/a	n/a	n/a	n/a	Canada	n/a	n/a	n/a	n/a	n/a	n/a	n/a	n/a	n/a	n/a
Journal of Neuroscience	2009	29 (16) 5075_5087	rats	n/a	x	n/a	n/a	n/a	Asia	n/a	n/a	n/a	n/a	n/a	n/a	n/a	f/m	n/a	n/a
Journal of Neuroscience	2009	29 (16) 5170_5182	mice embryo	x	n/a	n/a	n/a	n/a	Asia, UK	n/a	n/a	n/a	n/a	n/a	n/a	n/a	n/a	n/a	n/a
Journal of Neuroscience	2009	29 (16) 5183_5192	mice embryo	x	n/a	n/a	n/a	n/a	US	n/a	n/a	n/a	n/a	n/a	n/a	n/a	n/a	n/a	n/a
Journal of Neuroscience	2009	29 (16) 5088_5099	rats	x	n/a	n/a	n/a	n/a	US, Asia, UK	n/a	n/a	n/a	n/a	n/a	n/a	n/a	n/a	n/a	n/a
Journal of Neuroscience	2009	29 (16) 5108_5115	mice	x	n/a	n/a	n/a	n/a	US	n/a	n/a	n/a	n/a	n/a	n/a	n/a	n/a	n/a	n/a
Journal of Neuroscience	2009	29 (16) 5135_5142	human	x	n/a	n/a	n/a	n/a	EU, UK	n/a	n/a	n/a	n/a	n/a	n/a	n/a	n/a	n/a	n/a
Journal of Neuroscience	2009	29 (16) 5143_5152	human	n/a	n/a	n/a	x	equal	EU	n/a	x	n/a	n/a	n/a	n/a	n/a	n/a	f/m	n/a
Journal of Neuroscience	2009	29 (16) 5163_5169;	rat pups and adults	x(pups)	n/a	n/a	x(adults)	equal(adults)	US	n/a	x	n/a	n/a	n/a	n/a	n/a	n/a	n/a	n/a
Journal of Neuroscience	2009	29 (16) 5240_5250	rats	n/a	n/a	x	n/a	n/a	South America, US	n/a	n/a	n/a	n/a	n/a	n/a	n/a	m/f	n/a	n/a
Journal of Neuroscience	2009	29 (16) 5251_5259	rats	n/a	x	n/a	n/a	n/a	Canada	n/a	n/a	n/a	n/a	n/a	n/a	n/a	m/m	n/a	n/a
Journal of Neuroscience	2009	29 (16) 5287_5294	human	n/a	x	n/a	n/a	n/a	EU	n/a	n/a	n/a	n/a	n/a	n/a	n/a	f/m	n/a	n/a
Journal of Neuroscience	2009	29 (16) 5295_5307	mice	n/a	x	n/a	n/a	n/a	US	n/a	n/a	n/a	n/a	n/a	n/a	n/a	f/m	n/a	n/a
Journal of Neuroscience	2009	29 (16) 5319_5325	human	n/a	n/a	n/a	x	equal	US	n/a	n/a	n/a	n/a	x	x	n/a	n/a	m/m	n/a
Journal of Neuroscience	2009	29 (16) 5326_5335	mice	n/a	x	n/a	n/a	n/a	EU	n/a	n/a	n/a	n/a	n/a	n/a	n/a	m/m	n/a	n/a
Journal of Neuroscience	2009	29 (16) 5336_5342	human	n/a	n/a	n/a	x	differnet more M	Canada, EU	n/a	x	n/a	n/a	n/a	n/a	n/a	n/a	n/a	n/a
Journal of Neuroscience	2009	29 (16) 5051_5061	mice	n/a	n/a	n/a	x	unspecified	US	n/a	n/a	x	n/a	n/a	x	n/a	n/a	n/a	n/a
Journal of Neuroscience	2009	29 (16) 5153_5162	mice	x	n/a	n/a	n/a	n/a	Asia	n/a	n/a	n/a	n/a	n/a	n/a	n/a	n/a	n/a	n/a
Journal of Neuroscience	2009	29 (16) 5354_5363	rats	n/a	x	n/a	n/a	n/a	US	n/a	n/a	n/a	n/a	n/a	n/a	n/a	m/m	n/a	n/a
Journal of Neuroscience	2009	29 (17) 5435_5442	rat and mice culture	n/a	x	n/a	n/a	n/a	US	n/a	n/a	n/a	n/a	n/a	n/a	n/a	f/m	n/a	n/a
Journal of Neuroscience	2009	29 (17) 5536_5545	mice	x	n/a	n/a	n/a	n/a	Canada	n/a	n/a	n/a	n/a	n/a	n/a	n/a	n/a	n/a	n/a
Journal of Neuroscience	2009	29 (17) 5587_5596	mice	x	n/a	n/a	n/a	n/a	EU	n/a	n/a	n/a	n/a	n/a	n/a	n/a	n/a	n/a	n/a
Journal of Neuroscience	2009	29 (17) 5411_5424	rat culture	x	n/a	n/a	n/a	n/a	US	n/a	n/a	n/a	n/a	n/a	n/a	n/a	n/a	n/a	n/a
Journal of Neuroscience	2009	29 (17) 5425_5434	mice culture	x	n/a	n/a	n/a	n/a	Asia	n/a	n/a	n/a	n/a	n/a	n/a	n/a	n/a	n/a	n/a
Journal of Neuroscience	2009	29 (17) 5456_5462	rats	n/a	n/a	x	n/a	n/a	US	n/a	n/a	n/a	n/a	n/a	n/a	n/a	f/m	n/a	n/a
Journal of Neuroscience	2009	29 (17) 5525_5535	mice	x	n/a	n/a	n/a	n/a	US	n/a	n/a	n/a	n/a	n/a	n/a	n/a	n/a	n/a	n/a
Journal of Neuroscience	2009	29 (17) 5546_5557	rat culture	n/a	n/a	n/a	x	unspecified	UK, EU, US	n/a	x	n/a	n/a	n/a	n/a	n/a	n/a	n/a	n/a
Journal of Neuroscience	2009	29 (17) 5597_5604	human	n/a	n/a	n/a	x	different more M in 1 exp, equal in other	EU	n/a	x	n/a	n/a	n/a	n/a	n/a	n/a	n/a	n/a
Journal of Neuroscience	2009	29 (17) 5690_5700	mice embryo	x	n/a	n/a	n/a	n/a	Canada	n/a	n/a	n/a	n/a	n/a	n/a	n/a	n/a	n/a	n/a
Journal of Neuroscience	2009	29 (17) 5389_5401	rat	x	n/a	n/a	n/a	n/a	US	n/a	n/a	n/a	n/a	n/a	n/a	n/a	n/a	n/a	n/a
Journal of Neuroscience	2009	29 (17) 5476_5482	human	n/a	x	n/a	n/a	n/a	EU	n/a	n/a	n/a	n/a	n/a	n/a	n/a	m/m	n/a	n/a
Journal of Neuroscience	2009	29 (17) 5483_5493	rat	x	n/a	n/a	n/a	n/a	EU, US	n/a	n/a	n/a	n/a	n/a	n/a	n/a	n/a	n/a	n/a
Journal of Neuroscience	2009	29 (17) 5508_5515	mice	n/a	n/a	n/a	x	unspecified	US	n/a	x	n/a	n/a	n/a	n/a	n/a	n/a	n/a	n/a
Journal of Neuroscience	2009	29 (17) 5605_5615	rats	x	n/a	n/a	n/a	n/a	Canada	n/a	n/a	n/a	n/a	n/a	n/a	n/a	n/a	n/a	n/a
Journal of Neuroscience	2009	29 (17) 5616_5627	mice	n/a	n/a	x	n/a	n/a	US	n/a	n/a	n/a	n/a	n/a	n/a	n/a	m/f	n/a	n/a
Journal of Neuroscience	2009	29 (17) 5701_5709	rats	n/a	x	n/a	n/a	n/a	UK, EU, US	n/a	n/a	n/a	n/a	n/a	n/a	n/a	f/m	n/a	n/a
Journal of Neuroscience	2009	29 (17) 5381_5388	mice	n/a	n/a	n/a	x	unspecified	US	x	n/a	n/a	n/a	n/a	n/a	n/a	n/a	n/a	m/m
Journal of Neuroscience	2009	29 (17) 5402_5410	rats	n/a	x	n/a	n/a	n/a	EU	n/a	n/a	n/a	n/a	n/a	n/a	n/a	f/m	n/a	n/a
Journal of Neuroscience	2009	29 (17) 5463_5475	human cell culture and mice`	x	n/a	n/a	n/a	n/a	Canada, US	n/a	n/a	n/a	n/a	n/a	n/a	n/a	n/a	n/a	n/a
Journal of Neuroscience	2009	29 (18) 5726_5737	rats	n/a	x	n/a	n/a	n/a	Puerto Rico	n/a	n/a	n/a	n/a	n/a	n/a	n/a	f/f	n/a	n/a
Journal of Neuroscience	2009	29 (18) 5974_5984	mice embryo	x	n/a	n/a	n/a	n/a	Asia	n/a	n/a	n/a	n/a	n/a	n/a	n/a	n/a	n/a	n/a
Journal of Neuroscience	2009	29 (18) 5738_5748	mice	x	n/a	n/a	n/a	n/a	Asia	n/a	n/a	n/a	n/a	n/a	n/a	n/a	n/a	n/a	n/a
Journal of Neuroscience	2009	29 (18) 5768_5783	rats	n/a	n/a	x	n/a	n/a	US	n/a	n/a	n/a	n/a	n/a	n/a	n/a	f/m	n/a	n/a
Journal of Neuroscience	2009	29 (18) 6042_6051	human and rat	x	n/a	n/a	n/a	n/a	EU	n/a	n/a	n/a	n/a	n/a	n/a	n/a	n/a	n/a	n/a
Journal of Neuroscience	2009	29 (18) 5784_5792	human	n/a	n/a	n/a	x	equal	US	n/a	x	n/a	n/a	n/a	n/a	n/a	n/a	f/m	n/a
Journal of Neuroscience	2009	29 (18) 5806_5819	rats	n/a	x	n/a	n/a	n/a	US, Australia	n/a	n/a	n/a	n/a	n/a	n/a	n/a	m/m	n/a	n/a
Journal of Neuroscience	2009	29 (18) 5820_5831	rats	n/a	x	n/a	n/a	n/a	US, EU	n/a	n/a	n/a	n/a	n/a	n/a	n/a	m/m	n/a	n/a
Journal of Neuroscience	2009	29 (18) 5832_5840	human	n/a	n/a	n/a	x	different more F in 2 groups, equal in 1	US	n/a	x	n/a	n/a	n/a	n/a	n/a	n/a	n/a	n/a
Journal of Neuroscience	2009	29 (18) 5863_5872	human	n/a	n/a	n/a	x	different more M for main exp, equal for other	EU	n/a	x	n/a	n/a	n/a	n/a	n/a	n/a	n/a	n/a
Journal of Neuroscience	2009	29 (18) 5884_5896	mice	n/a	x	n/a	n/a	n/a	Asia	n/a	n/a	n/a	n/a	n/a	n/a	n/a	m/m	n/a	n/a
Journal of Neuroscience	2009	29 (18) 5916_5925	mice	n/a	x	n/a	n/a	n/a	US, EU	n/a	n/a	n/a	n/a	n/a	n/a	n/a	m/m	n/a	n/a
Journal of Neuroscience	2009	29 (18) 5964_5973	rat	n/a	x	n/a	n/a	n/a	EU, US	n/a	n/a	n/a	n/a	n/a	n/a	n/a	m/m	n/a	n/a
Journal of Neuroscience	2009	29 (18) 5985_5991	human	n/a	n/a	n/a	x	equal	UK	n/a	x	n/a	n/a	n/a	n/a	n/a	n/a	m/m	n/a
Journal of Neuroscience	2009	29 (18) 5992_6000;	rats	x	n/a	n/a	n/a	n/a	US	n/a	n/a	n/a	n/a	n/a	n/a	n/a	n/a	n/a	n/a
Journal of Neuroscience	2009	29 (18) 5758_576	mice	x	n/a	n/a	n/a	n/a	US, EU	n/a	n/a	n/a	n/a	n/a	n/a	n/a	n/a	n/a	n/a
Journal of Neuroscience	2009	29 (18) 5926_5937	mice	x	n/a	n/a	n/a	n/a	US	n/a	n/a	n/a	n/a	n/a	n/a	n/a	n/a	n/a	n/a
Journal of Neuroscience	2009	29 (18) 5938_5948	mice	n/a	x	n/a	n/a	n/a	US	n/a	n/a	n/a	n/a	n/a	n/a	n/a	f/m	n/a	n/a
Journal of Neuroscience	2009	29 (19) 6058_6067	rats	n/a	n/a	x	n/a	n/a	US	n/a	n/a	n/a	n/a	n/a	n/a	n/a	m/m	n/a	n/a
Journal of Neuroscience	2009	29 (19) 6114_6123	mice	x	n/a	n/a	n/a	n/a	EU	n/a	n/a	n/a	n/a	n/a	n/a	n/a	n/a	n/a	n/a
Journal of Neuroscience	2009	29 (19) 6250_6265	rats	x	n/a	n/a	n/a	n/a	US, EU	n/a	n/a	n/a	n/a	n/a	n/a	n/a	n/a	n/a	n/a
Journal of Neuroscience	2009	29 (19) 6276_6284	mice	x	n/a	n/a	n/a	n/a	Asia	n/a	n/a	n/a	n/a	n/a	n/a	n/a	n/a	n/a	n/a
Journal of Neuroscience	2009	29 (19) 6320_6335	rats	x	n/a	n/a	n/a	n/a	US	n/a	n/a	n/a	n/a	n/a	n/a	n/a	n/a	n/a	n/a
Journal of Neuroscience	2009	29 (19) 6094_6104	mice	x	n/a	n/a	n/a	n/a	EU	n/a	n/a	n/a	n/a	n/a	n/a	n/a	n/a	n/a	n/a
Journal of Neuroscience	2009	29 (19) 6196_6206	rats	n/a	n/a	x	n/a	n/a	US	n/a	n/a	n/a	n/a	n/a	n/a	n/a	m/m	n/a	n/a
Journal of Neuroscience	2009	29 (19) 6285_6295	rats	x	n/a	n/a	n/a	n/a	US	n/a	n/a	n/a	n/a	n/a	n/a	n/a	n/a	n/a	n/a
Journal of Neuroscience	2009	29 (19) 6308_6319	rats	n/a	n/a	n/a	x	equal	US	n/a	n/a	x	n/a	n/a	n/a	n/a	n/a	f/m	n/a
Journal of Neuroscience	2009	29 (19) 6367_6378	rats	x	n/a	n/a	n/a	n/a	US	n/a	n/a	n/a	n/a	n/a	n/a	n/a	n/a	n/a	n/a
Journal of Neuroscience	2009	29 (19) 6078_6087	human	n/a	n/a	n/a	x	different more F	US	n/a	x	n/a	n/a	n/a	n/a	n/a	n/a	n/a	n/a
Journal of Neuroscience	2009	29 (19) 6105_6113	human	n/a	n/a	n/a	x	different more M	EU	n/a	x	n/a	n/a	n/a	n/a	n/a	n/a	n/a	n/a
Journal of Neuroscience	2009	29 (19) 6124_6131	human	n/a	n/a	n/a	x	equal	EU	n/a	x	n/a	n/a	n/a	n/a	n/a	n/a	f/m	n/a
Journal of Neuroscience	2009	29 (19) 6167_6175	human	n/a	n/a	n/a	x	equal	EU	n/a	x	n/a	n/a	n/a	n/a	n/a	n/a	m/m	n/a
Journal of Neuroscience	2009	29 (19) 6176_6185	rats	n/a	x	n/a	n/a	n/a	US	n/a	n/a	n/a	n/a	n/a	n/a	n/a	f/m	n/a	n/a
Journal of Neuroscience	2009	29 (19) 6266_6275	mice	x	n/a	n/a	n/a	n/a	EU	n/a	n/a	n/a	n/a	n/a	n/a	n/a	n/a	n/a	n/a
Journal of Neuroscience	2009	29 (19) 6336_6347	rats	n/a	x	n/a	n/a	n/a	NZ, UK, EU, Asia	n/a	n/a	n/a	n/a	n/a	n/a	n/a	m/m	n/a	n/a
Journal of Neuroscience	2009	29 (19) 6353_6357	human	n/a	n/a	n/a	x	different more F	EU	n/a	x	n/a	n/a	n/a	n/a	n/a	n/a	n/a	n/a
Journal of Neuroscience	2009	29 (19) 6379_6387	rats	n/a	x	n/a	n/a	n/a	US	n/a	n/a	n/a	n/a	n/a	n/a	n/a	m/f	n/a	n/a
Journal of Neuroscience	2009	29 (19) 6068_6077	mice	x	n/a	n/a	n/a	n/a	US	n/a	n/a	n/a	n/a	n/a	n/a	n/a	n/a	n/a	n/a
Journal of Neuroscience	2009	29 (19) 6132_6141	mice	n/a	n/a	n/a	x	equal	US	n/a	x	n/a	n/a	n/a	n/a	n/a	n/a	m/m	n/a
Journal of Neuroscience	2009	29 (19) 6186_6195	mice	n/a	n/a	n/a	x	unspecified	US	n/a	n/a	n/a	n/a	n/a	x	n/a	n/a	n/a	n/a
Journal of Neuroscience	2009	29 (19) 6217_6228	rats and mice	n/a	x	n/a	n/a	n/a	US	n/a	n/a	n/a	n/a	n/a	n/a	n/a	f/m	n/a	n/a
Journal of Neuroscience	2009	29 (20) 6406_6417	mice	n/a	x	n/a	n/a	n/a	US	n/a	n/a	n/a	n/a	n/a	n/a	n/a	m/m	n/a	n/a
Journal of Neuroscience	2009	29 (20) 6479_6489	rats	x	n/a	n/a	n/a	n/a	US	n/a	n/a	n/a	n/a	n/a	n/a	n/a	n/a	n/a	n/a
Journal of Neuroscience	2009	29 (20) 6535_6544	mice	n/a	x	n/a	n/a	n/a	US	n/a	n/a	n/a	n/a	n/a	n/a	n/a	?/m	n/a	n/a
Journal of Neuroscience	2009	29 (20) 6625_6634	mice	x	n/a	n/a	n/a	n/a	US	n/a	n/a	n/a	n/a	n/a	n/a	n/a	n/a	n/a	n/a
Journal of Neuroscience	2009	29 (20) 6649_6662	rat embryo	x	n/a	n/a	n/a	n/a	Asia	n/a	n/a	n/a	n/a	n/a	n/a	n/a	n/a	n/a	n/a
Journal of Neuroscience	2009	29 (20) 6663_6676	mice	x	n/a	n/a	n/a	n/a	US	n/a	n/a	n/a	n/a	n/a	n/a	n/a	n/a	n/a	n/a
Journal of Neuroscience	2009	29 (20) 6677_6690	mice	x	n/a	n/a	n/a	n/a	EU, US, Asia	n/a	n/a	n/a	n/a	n/a	n/a	n/a	n/a	n/a	n/a
Journal of Neuroscience	2009	29 (20) 6700_6709	rat embryo	x	n/a	n/a	n/a	n/a	US	n/a	n/a	n/a	n/a	n/a	n/a	n/a	n/a	n/a	n/a
Journal of Neuroscience	2009	29 (20) 6752_6760	mice culture	x	n/a	n/a	n/a	n/a	EU, Canada, UK	n/a	n/a	n/a	n/a	n/a	n/a	n/a	n/a	n/a	n/a
Journal of Neuroscience	2009	29 (20) 6526_6534	mice embryo	x	n/a	n/a	n/a	n/a	US	n/a	n/a	n/a	n/a	n/a	n/a	n/a	n/a	n/a	n/a
Journal of Neuroscience	2009	29 (20) 6545_6557	human postmordem brain	n/a	n/a	n/a	x	equal	US	n/a	x	n/a	n/a	n/a	n/a	n/a	n/a	m/m	n/a
Journal of Neuroscience	2009	29 (20) 6710_6721	mice embryo	x	n/a	n/a	n/a	n/a	Canada	n/a	n/a	n/a	n/a	n/a	n/a	n/a	n/a	n/a	n/a
Journal of Neuroscience	2009	29 (20) 6722_6733	mice	x	n/a	n/a	n/a	n/a	US	n/a	n/a	n/a	n/a	n/a	n/a	n/a	n/a	n/a	n/a
Journal of Neuroscience	2009	29 (20) 6418_6426	rats	n/a	x	n/a	n/a	n/a	US	n/a	n/a	n/a	n/a	n/a	n/a	n/a	m/f	n/a	n/a
Journal of Neuroscience	2009	29 (20) 6449_6460	rats	n/a	n/a	x	n/a	n/a	UK, EU	n/a	n/a	n/a	n/a	n/a	n/a	n/a	f/m	n/a	n/a
Journal of Neuroscience	2009	29 (20) 6472_6478	human	x	n/a	n/a	n/a	n/a	EU, UK	n/a	n/a	n/a	n/a	n/a	n/a	n/a	n/a	n/a	n/a
Journal of Neuroscience	2009	29 (20) 6490_6499	human	n/a	n/a	n/a	x	equal for 1 exp, different more M in other exp	EU	n/a	x	n/a	n/a	n/a	n/a	n/a	n/a	n/a	n/a
Journal of Neuroscience	2009	29 (20) 6500_6513	rats	n/a	n/a	x	n/a	n/a	US	n/a	n/a	n/a	n/a	n/a	n/a	n/a	m/m	n/a	n/a
Journal of Neuroscience	2009	29 (20) 6599_6606	rats	n/a	x	n/a	n/a	n/a	EU	n/a	n/a	n/a	n/a	n/a	n/a	n/a	m/m	n/a	n/a
Journal of Neuroscience	2009	29 (20) 6691_6699	mice	n/a	x	n/a	n/a	n/a	US	n/a	n/a	n/a	n/a	n/a	n/a	n/a	m/m	n/a	n/a
Journal of Neuroscience	2009	29 (20) 6394_6405	human and rat cell lines	x	n/a	n/a	n/a	n/a	EU	n/a	n/a	n/a	n/a	n/a	n/a	n/a	n/a	n/a	n/a
Journal of Neuroscience	2009	29 (20) 6734_6751	mice	n/a	x	n/a	n/a	n/a	US	n/a	n/a	n/a	n/a	n/a	n/a	n/a	m/f	n/a	n/a
Journal of Neuroscience	2009	29 (21) 6794_6808	rat culture and HEK cells	x	n/a	n/a	n/a	n/a	EU, US	n/a	n/a	n/a	n/a	n/a	n/a	n/a	n/a	n/a	n/a
Journal of Neuroscience	2009	29 (21) 6809_6818	human retina and mice tissue	x	n/a	n/a	n/a	n/a	EU	n/a	n/a	n/a	n/a	n/a	n/a	n/a	n/a	n/a	n/a
Journal of Neuroscience	2009	29 (21) 6819_6827	rat embryo culture and HEK cells	x	n/a	n/a	n/a	n/a	US	n/a	n/a	n/a	n/a	n/a	n/a	n/a	n/a	n/a	n/a
Journal of Neuroscience	2009	29 (21) 6840_6850;	rat	n/a	x	n/a	n/a	n/a	UK, US	n/a	n/a	n/a	n/a	n/a	n/a	n/a	m/m	n/a	n/a
Journal of Neuroscience	2009	29 (21) 6883_6896	mice, rat embryo culture and HEK cells	x (rat, HEK)	x(mice)	n/a	n/a	n/a	US, South America	n/a	n/a	n/a	n/a	n/a	n/a	n/a	n/a	n/a	n/a
Journal of Neuroscience	2009	29 (21) 6897_6903	rats	x	n/a	n/a	n/a	n/a	Australia	n/a	n/a	n/a	n/a	n/a	n/a	n/a	n/a	n/a	n/a
Journal of Neuroscience	2009	29 (21) 7023_7030	mice	x	n/a	n/a	n/a	n/a	US	n/a	n/a	n/a	n/a	n/a	n/a	n/a	n/a	n/a	n/a
Journal of Neuroscience	2009	29 (21) 6860_6870	mice	x	n/a	n/a	n/a	n/a	US	n/a	n/a	n/a	n/a	n/a	n/a	n/a	n/a	n/a	n/a
Journal of Neuroscience	2009	29 (21) 6932_6944;	mice embryo	x	n/a	n/a	n/a	n/a	US	n/a	n/a	n/a	n/a	n/a	n/a	n/a	n/a	n/a	n/a
Journal of Neuroscience	2009	29 (21) 6945_6954;	rats	n/a	x	n/a	n/a	n/a	UK	n/a	n/a	n/a	n/a	n/a	n/a	n/a	f/f	n/a	n/a
Journal of Neuroscience	2009	29 (21) 6982_6988	mice	x	n/a	n/a	n/a	n/a	EU	n/a	n/a	n/a	n/a	n/a	n/a	n/a	n/a	n/a	n/a
Journal of Neuroscience	2009	29 (21) 7040_7052	mice	x	n/a	n/a	n/a	n/a	US	n/a	n/a	n/a	n/a	n/a	n/a	n/a	n/a	n/a	n/a
Journal of Neuroscience	2009	29 (21) 7079_7091	rats and mice	x	n/a	n/a	n/a	n/a	EU, Asia	n/a	n/a	n/a	n/a	n/a	n/a	n/a	n/a	n/a	n/a
Journal of Neuroscience	2009	29 (21) 7098_7109	mice	n/a	n/a	n/a	x	unspecified	US	n/a	x	n/a	n/a	n/a	n/a	n/a	n/a	n/a	n/a
Journal of Neuroscience	2009	29 (21) 6955_6963	rats	n/a	x	n/a	n/a	n/a	Asia	n/a	n/a	n/a	n/a	n/a	n/a	n/a	f/m	n/a	n/a
Journal of Neuroscience	2009	29 (21) 6973_6981	rats	n/a	x	n/a	n/a	n/a	US	n/a	n/a	n/a	n/a	n/a	n/a	n/a	f/m	n/a	n/a
Journal of Neuroscience	2009	29 (21) 7015_7022	rats	n/a	x	n/a	n/a	n/a	US, Asia	n/a	n/a	n/a	n/a	n/a	n/a	n/a	m/m	n/a	n/a
Journal of Neuroscience	2009	29 (21) 7053_7064	rats	n/a	x	n/a	n/a	n/a	Asia	n/a	n/a	n/a	n/a	n/a	n/a	n/a	f/m	n/a	n/a
Journal of Neuroscience	2009	29 (21) 6771_6779	mice	x	n/a	n/a	n/a	n/a	US	n/a	n/a	n/a	n/a	n/a	n/a	n/a	n/a	n/a	n/a
Journal of Neuroscience	2009	29 (21) 6828_6839	rats	n/a	x	n/a	n/a	n/a	US	n/a	n/a	n/a	n/a	n/a	n/a	n/a	m/m	n/a	n/a
Journal of Neuroscience	2009	29 (21) 6964_6972	rats	n/a	x	n/a	n/a	n/a	US	n/a	n/a	n/a	n/a	n/a	n/a	n/a	?/m	n/a	n/a
Journal of Neuroscience	2009	29 (21) 7003_7014	mice embryo and adult mice	x (embryo)	x(adult)	n/a	n/a	n/a	US	n/a	n/a	n/a	n/a	n/a	n/a	n/a	n/a	n/a	n/a
Journal of Neuroscience	2009	29 (22) 7116_7123	mice	x	n/a	n/a	n/a	n/a	US	n/a	n/a	n/a	n/a	n/a	n/a	n/a	n/a	n/a	n/a
Journal of Neuroscience	2009	29 (22) 7137_7147	rats	x	n/a	n/a	n/a	n/a	Canada	n/a	n/a	n/a	n/a	n/a	n/a	n/a	n/a	n/a	n/a
Journal of Neuroscience	2009	29 (22) 7341_7348	rats	n/a	x	n/a	n/a	n/a	US	n/a	n/a	n/a	n/a	n/a	n/a	n/a	m/m	n/a	n/a
Journal of Neuroscience	2009	29 (22) 7349_7358	rats	n/a	x	n/a	n/a	n/a	canada	n/a	n/a	n/a	n/a	n/a	n/a	n/a	m/m	n/a	n/a
Journal of Neuroscience	2009	29 (22) 7256_7270	mice	x	n/a	n/a	n/a	n/a	US	n/a	n/a	n/a	n/a	n/a	n/a	n/a	n/a	n/a	n/a
Journal of Neuroscience	2009	29 (22) 7158_7165	human	n/a	n/a	n/a	x	different (10F, 6 M) more f	Australia, UK	n/a	x	n/a	n/a	n/a	n/a	n/a	n/a	n/a	n/a
Journal of Neuroscience	2009	29 (22) 7191_7198	human	n/a	n/a	n/a	x	equal	EU	x	n/a	n/a	n/a	n/a	n/a	n/a	n/a	m/m	m/m
Journal of Neuroscience	2009	29 (22) 7199_7207	human	n/a	n/a	n/a	x	equal	Canada	n/a	x	n/a	n/a	n/a	n/a	n/a	n/a	m/m	n/a
Journal of Neuroscience	2009	29 (22) 7208_7219	rats	x	n/a	n/a	n/a	n/a	US	n/a	n/a	n/a	n/a	n/a	n/a	n/a	n/a	n/a	n/a
Journal of Neuroscience	2009	29 (22) 7220_7229	rats	n/a	n/a	n/a	x	unspecified	Australia	n/a	x	n/a	n/a	n/a	n/a	n/a	n/a	n/a	n/a
Journal of Neuroscience	2009	29 (22) 7246_7255	mice	n/a	x	n/a	n/a	n/a	Australia	n/a	n/a	n/a	n/a	n/a	n/a	n/a	f/f	n/a	n/a
Journal of Neuroscience	2009	29 (22) 7271_7277	human	n/a	n/a	n/a	x	different (more f)	EU	n/a	x	n/a	n/a	n/a	n/a	n/a	n/a	n/a	n/a
Journal of Neuroscience	2009	29 (22) 7315_7329	human	n/a	n/a	n/a	x	equal	EU	n/a	x	n/a	n/a	n/a	n/a	n/a	n/a	huh/m	n/a
Journal of Neuroscience	2009	29 (22) 7330_7340;	rats	n/a	x	n/a	n/a	n/a	US	n/a	n/a	n/a	n/a	n/a	n/a	n/a	m/m	n/a	n/a
Journal of Neuroscience	2009	29 (22) 7364_7378	human	n/a	n/a	n/a	x	equal	US, Australia, EU	n/a	x	n/a	n/a	n/a	n/a	n/a	n/a	f/f	n/a
Journal of Neuroscience	2009	29 (22) 7379_7388	rats	n/a	x	n/a	n/a	n/a	US	n/a	n/a	n/a	n/a	n/a	n/a	n/a	m/m	n/a	n/a
Journal of Neuroscience	2009	29 (22) 7124_7136	mice	x	n/a	n/a	n/a	n/a	US, UK	n/a	n/a	n/a	n/a	n/a	n/a	n/a	n/a	n/a	n/a
Journal of Neuroscience	2009	29 (22) 7290_7301	mice embryo and adult mice	x	n/a	n/a	n/a	n/a	US	n/a	n/a	n/a	n/a	n/a	n/a	n/a	n/a	n/a	n/a
Journal of Neuroscience	2009	29 (23) 7395_7403	mice culture	x	n/a	n/a	n/a	n/a	US	n/a	n/a	n/a	n/a	n/a	n/a	n/a	n/a	n/a	n/a
Journal of Neuroscience	2009	29 (23) 7450_7458	rat embryo	x	n/a	n/a	n/a	n/a	US	n/a	n/a	n/a	n/a	n/a	n/a	n/a	n/a	n/a	n/a
Journal of Neuroscience	2009	29 (23) 7474_7488	mice	x	n/a	n/a	n/a	n/a	EU, US	n/a	n/a	n/a	n/a	n/a	n/a	n/a	n/a	n/a	n/a
Journal of Neuroscience	2009	29 (23) 7607_7618	mice	n/a	x(electrophys, beh)	n/a	x (some exp)	unspecified	Asia	n/a	x	n/a	n/a	n/a	n/a	n/a	n/a	n/a	n/a
Journal of Neuroscience	2009	29 (23) 7404_7412	mice embryo and HEK cells	x	n/a	n/a	n/a	n/a	US	n/a	n/a	n/a	n/a	n/a	n/a	n/a	n/a	n/a	n/a
Journal of Neuroscience	2009	29 (23) 7549_7557	rats	x	n/a	n/a	n/a	n/a	US	n/a	n/a	n/a	n/a	n/a	n/a	n/a	n/a	n/a	n/a
Journal of Neuroscience	2009	29 (23) 7569_7581	mice	x	n/a	n/a	n/a	n/a	US	n/a	n/a	n/a	n/a	n/a	n/a	n/a	n/a	n/a	n/a
Journal of Neuroscience	2009	29 (23) 7424_7431	rats	n/a	x	n/a	n/a	n/a	Asia	n/a	n/a	n/a	n/a	n/a	n/a	n/a	f/m	n/a	n/a
Journal of Neuroscience	2009	29 (23) 7432_7438	human	n/a	n/a	n/a	x	different more F (14F,6M)	EU	n/a	x	n/a	n/a	n/a	n/a	n/a	n/a	n/a	n/a
Journal of Neuroscience	2009	29 (23) 7489_7496	human	n/a	n/a	n/a	x	equal	EU	n/a	x	n/a	n/a	n/a	n/a	n/a	n/a	m/m	n/a
Journal of Neuroscience	2009	29 (23) 7540_7548	human	n/a	n/a	n/a	x	equal	UK	n/a	x	n/a	n/a	n/a	n/a	n/a	n/a	f/m	n/a
Journal of Neuroscience	2009	29 (23) 7591_7598	human	n/a	n/a	n/a	x	equal	EU, US	n/a	x	n/a	n/a	n/a	n/a	n/a	n/a	m/m	n/a
Journal of Neuroscience	2009	29 (23) 7599_7606	human	n/a	n/a	n/a	x	different more F (9F,3M)	EU	n/a	x	n/a	n/a	n/a	n/a	n/a	n/a	n/a	n/a
Journal of Neuroscience	2009	29 (23) 7413_7423	rats	x	n/a	n/a	n/a	n/a	US	n/a	n/a	n/a	n/a	n/a	n/a	n/a	n/a	n/a	n/a
Journal of Neuroscience	2009	29 (23) 7439_7449	mice	x	n/a	n/a	n/a	n/a	US	n/a	n/a	n/a	n/a	n/a	n/a	n/a	n/a	n/a	n/a
Journal of Neuroscience	2009	29 (23) 7459_7473	mice and rat embryo culture	x	n/a	n/a	n/a	n/a	US	n/a	n/a	n/a	n/a	n/a	n/a	n/a	n/a	n/a	n/a
Journal of Neuroscience	2009	29 (23) 7582_7590	rat culture	x	n/a	n/a	n/a	n/a	EU	n/a	n/a	n/a	n/a	n/a	n/a	n/a	n/a	n/a	n/a
Journal of Neuroscience	2009	29 (24) 7639_7648	rat embryo culture	x	n/a	n/a	n/a	n/a	EU	n/a	n/a	n/a	n/a	n/a	n/a	n/a	n/a	n/a	n/a
Journal of Neuroscience	2009	29 (24) 7706_7717	rat culture	x	n/a	n/a	n/a	n/a	UK, Australia	n/a	n/a	n/a	n/a	n/a	n/a	n/a	n/a	n/a	n/a
Journal of Neuroscience	2009	29 (24) 7731_7742	mice	x	n/a	n/a	n/a	n/a	EU	n/a	n/a	n/a	n/a	n/a	n/a	n/a	n/a	n/a	n/a
Journal of Neuroscience	2009	29 (24) 7753_7765	mice	x	n/a	n/a	n/a	n/a	US	n/a	n/a	n/a	n/a	n/a	n/a	n/a	n/a	n/a	n/a
Journal of Neuroscience	2009	29 (24) 7776_7787	mice	x	n/a	n/a	n/a	n/a	EU	n/a	n/a	n/a	n/a	n/a	n/a	n/a	n/a	n/a	n/a
Journal of Neuroscience	2009	29 (24) 7803_7814	rats	x	n/a	n/a	n/a	n/a	US	n/a	n/a	n/a	n/a	n/a	n/a	n/a	n/a	n/a	n/a
Journal of Neuroscience	2009	29 (24) 7833_7845	rats	x	n/a	n/a	n/a	n/a	US	n/a	n/a	n/a	n/a	n/a	n/a	n/a	n/a	n/a	n/a
Journal of Neuroscience	2009	29 (24) 7846_7856	rats	n/a	x	n/a	n/a	n/a	US	n/a	n/a	n/a	n/a	n/a	n/a	n/a	m/m	n/a	n/a
Journal of Neuroscience	2009	29 (24) 7929_7943	rat culture	x	n/a	n/a	n/a	n/a	US	n/a	n/a	n/a	n/a	n/a	n/a	n/a	n/a	n/a	n/a
Journal of Neuroscience	2009	29 (24) 7649_7657	human tissue, rat culture	n/a	n/a	n/a	x	different more M patients(5m,3f), more F controls (3f,1m)	US	n/a	x	n/a	n/a	n/a	n/a	n/a	n/a	n/a	n/a
Journal of Neuroscience	2009	29 (24) 7667_7678	mice culture	n/a	n/a	n/a	x	equal numbers where possible	UK, EU	n/a	x	n/a	n/a	n/a	n/a	n/a	n/a	n/a	n/a
Journal of Neuroscience	2009	29 (24) 7694_7705	mice embryo	x	n/a	n/a	n/a	n/a	US	n/a	n/a	n/a	n/a	n/a	n/a	n/a	n/a	n/a	n/a
Journal of Neuroscience	2009	29 (24) 7658_7666	mice	n/a	n/a	n/a	x	different more F	US	x	n/a	n/a	n/a	n/a	n/a	n/a	n/a	n/a	f/m
Journal of Neuroscience	2009	29 (24) 7679_7685	human	n/a	n/a	n/a	x	equal	EU	n/a	x	n/a	n/a	n/a	n/a	n/a	n/a	m/m	n/a
Journal of Neuroscience	2009	29 (24) 7686_7693	human	x	n/a	n/a	n/a	n/a	US	n/a	n/a	n/a	n/a	n/a	n/a	n/a	n/a	n/a	n/a
Journal of Neuroscience	2009	29 (24) 7869_7876	human	n/a	n/a	n/a	x	different more M (4f, 8m)	EU, US	n/a	x	n/a	n/a	n/a	n/a	n/a	n/a	n/a	n/a
Journal of Neuroscience	2009	29 (24) 7909_7916	human	n/a	n/a	n/a	x	equal	UK	n/a	x	n/a	n/a	n/a	n/a	n/a	n/a	m/m	n/a
Journal of Neuroscience	2009	29 (24) 7743_7752	mice	n/a	x	n/a	n/a	n/a	US	n/a	n/a	n/a	n/a	n/a	n/a	n/a	f/f	n/a	n/a
Journal of Neuroscience	2009	29 (24) 7766_7775	rats and mice culture	x	n/a	n/a	n/a	n/a	Asia	n/a	n/a	n/a	n/a	n/a	n/a	n/a	n/a	n/a	n/a
Journal of Neuroscience	2009	29 (24) 7820_7832	mice	n/a	x	n/a	n/a	n/a	US	n/a	n/a	n/a	n/a	n/a	n/a	n/a	m/m	n/a	n/a
Journal of Neuroscience	2009	29 (24) 7857_7868	rat cultures	x	n/a	n/a	n/a	n/a	US	n/a	n/a	n/a	n/a	n/a	n/a	n/a	n/a	n/a	n/a
Journal of Neuroscience	2009	29 (24) 7898_7908	rat	x	n/a	n/a	n/a	n/a	US	n/a	n/a	n/a	n/a	n/a	n/a	n/a	n/a	n/a	n/a
Journal of Neuroscience	2009	29 (25) 7991_8004	mice	x	n/a	n/a	n/a	n/a	EU, US	n/a	n/a	n/a	n/a	n/a	n/a	n/a	n/a	n/a	n/a
Journal of Neuroscience	2009	29 (25) 8039_8050	mice	n/a	x	n/a	n/a	n/a	EU	n/a	n/a	n/a	n/a	n/a	n/a	n/a	f/m	n/a	n/a
Journal of Neuroscience	2009	29 (25) 8051_8062	mice and HEK cells	x (HEK)	n/a	x(mice)	n/a	n/a	US	n/a	n/a	n/a	n/a	n/a	n/a	n/a	n/a	n/a	n/a
Journal of Neuroscience	2009	29 (25) 8063_8074	rat culture	x	n/a	n/a	n/a	n/a	US	n/a	n/a	n/a	n/a	n/a	n/a	n/a	n/a	n/a	n/a
Journal of Neuroscience	2009	29 (25) 8143_8155	rats	n/a	x	n/a	n/a	n/a	Canada,	n/a	n/a	n/a	n/a	n/a	n/a	n/a	f/m	n/a	n/a
Journal of Neuroscience	2009	29 (25) 8198_8205	rats	n/a	x	n/a	n/a	n/a	Canada	n/a	n/a	n/a	n/a	n/a	n/a	n/a	m/f	n/a	n/a
Journal of Neuroscience	2009	29 (25) 8248_8258	rat embryo culture	x	n/a	n/a	n/a	n/a	US	n/a	n/a	n/a	n/a	n/a	n/a	n/a	n/a	n/a	n/a
Journal of Neuroscience	2009	29 (25) 8288_8297	mice culture	x	n/a	n/a	n/a	n/a	US	n/a	n/a	n/a	n/a	n/a	n/a	n/a	n/a	n/a	n/a
Journal of Neuroscience	2009	29 (25) 7966_7977	mice	n/a	n/a	x	n/a	n/a	EU, US	n/a	n/a	n/a	n/a	n/a	n/a	n/a	m/m	n/a	n/a
Journal of Neuroscience	2009	29 (25) 8075_8086	mice	n/a	n/a	n/a	x	different more M	US, EU	n/a	x	n/a	n/a	n/a	n/a	n/a	n/a	n/a	n/a
Journal of Neuroscience	2009	29 (25) 8129_8142	mie embryo culture	x	n/a	n/a	n/a	n/a	US	n/a	n/a	n/a	n/a	n/a	n/a	n/a	n/a	n/a	n/a
Journal of Neuroscience	2009	29 (25) 8187_8197	rat	x	n/a	n/a	n/a	n/a	US	n/a	n/a	n/a	n/a	n/a	n/a	n/a	n/a	n/a	n/a
Journal of Neuroscience	2009	29 (25) 8259_8269	rat	n/a	x	n/a	n/a	n/a	US	n/a	n/a	n/a	n/a	n/a	n/a	n/a	m/?	n/a	n/a
Journal of Neuroscience	2009	29 (25) 7948_7956	human	n/a	n/a	n/a	x	equal	EU, UK	n/a	x	n/a	n/a	n/a	n/a	n/a	n/a	m/m	n/a
Journal of Neuroscience	2009	29 (25) 8005_8015	rats	x	n/a	n/a	n/a	n/a	UK	n/a	n/a	n/a	n/a	n/a	n/a	n/a	n/a	n/a	n/a
Journal of Neuroscience	2009	29 (25) 8016_8021	human	x	n/a	n/a	n/a	n/a	US	n/a	n/a	n/a	n/a	n/a	n/a	n/a	n/a	n/a	n/a
Journal of Neuroscience	2009	29 (25) 8022_8031	human	x	n/a	n/a	n/a	n/a	UK, EU	n/a	n/a	n/a	n/a	n/a	n/a	n/a	n/a	n/a	n/a
Journal of Neuroscience	2009	29 (25) 8032_8038	human	n/a	n/a	n/a	x	different more F (9f,5m)	UK, Asia, EU	n/a	x	n/a	n/a	n/a	n/a	n/a	n/a	n/a	n/a
Journal of Neuroscience	2009	29 (25) 8087_8093	rats	n/a	x	n/a	n/a	n/a	EU	n/a	n/a	n/a	n/a	n/a	n/a	n/a	m/m	n/a	n/a
Journal of Neuroscience	2009	29 (25) 8094_8102	rats	n/a	x	n/a	n/a	n/a	EU	n/a	n/a	n/a	n/a	n/a	n/a	n/a	m/m	n/a	n/a
Journal of Neuroscience	2009	29 (25) 8103_8113	mice	n/a	n/a	n/a	x	unspecified	US	n/a	n/a	x	n/a	n/a	n/a	n/a	n/a	n/a	n/a
Journal of Neuroscience	2009	29 (25) 8119_8128	human	n/a	n/a	n/a	x	different more M (13m, 5f)	EU	n/a	x	n/a	n/a	n/a	n/a	n/a	n/a	n/a	n/a
Journal of Neuroscience	2009	29 (25) 8156_8165	mice	n/a	x	n/a	n/a	n/a	US, EU	n/a	n/a	n/a	n/a	n/a	n/a	n/a	f/m	n/a	n/a
Journal of Neuroscience	2009	29 (25) 8177_8186;	human	n/a	n/a	n/a	x	different more M(10m,2f)	UK	n/a	x	n/a	n/a	n/a	n/a	n/a	n/a	n/a	n/a
Journal of Neuroscience	2009	29 (25) 8206_8214	mice	n/a	x	n/a	n/a	n/a	EU	n/a	n/a	n/a	n/a	n/a	n/a	n/a	m/m	n/a	n/a
Journal of Neuroscience	2009	29 (25) 8215_8224	mice	x	n/a	n/a	n/a	n/a	US, South America	n/a	n/a	n/a	n/a	n/a	n/a	n/a	n/a	n/a	n/a
Journal of Neuroscience	2009	29 (25) 8270_8279	human	n/a	n/a	n/a	x	equal	US	n/a	x	n/a	n/a	n/a	n/a	n/a	n/a	f/m	n/a
Journal of Neuroscience	2009	29 (25) 8280_8287	rats	n/a	n/a	x	n/a	n/a	US, Australia	n/a	n/a	n/a	n/a	n/a	n/a	n/a	m/m	n/a	n/a
Journal of Neuroscience	2009	29 (25) 7957_7965	mice	x	n/a	n/a	n/a	n/a	US	n/a	n/a	n/a	n/a	n/a	n/a	n/a	n/a	n/a	n/a
Journal of Neuroscience	2009	29 (25) 8236_8247	rat embryo culture	x	n/a	n/a	n/a	n/a	US	n/a	n/a	n/a	n/a	n/a	n/a	n/a	n/a	n/a	n/a
Journal of Neuroscience	2009	29 (26) 8438_8446	mice	n/a	x	n/a	n/a	n/a	US	n/a	n/a	n/a	n/a	n/a	n/a	n/a	m/m	n/a	n/a
Journal of Neuroscience	2009	29 (26) 8452_8461	rats and mice	x	n/a	n/a	n/a	n/a	US	n/a	n/a	n/a	n/a	n/a	n/a	n/a	n/a	n/a	n/a
Journal of Neuroscience	2009	29 (26) 8530_8538	mice	x	n/a	n/a	n/a	n/a	US	n/a	n/a	n/a	n/a	n/a	n/a	n/a	n/a	n/a	n/a
Journal of Neuroscience	2009	29 (26) 8551_8564	rat	x	n/a	n/a	n/a	n/a	US, Asia	n/a	n/a	n/a	n/a	n/a	n/a	n/a	n/a	n/a	n/a
Journal of Neuroscience	2009	29 (26) 8612_8619	mice	n/a	x	n/a	n/a	n/a	US	n/a	n/a	n/a	n/a	n/a	n/a	n/a	m/m	n/a	n/a
Journal of Neuroscience	2009	29 (26) 8335_8349	mice	n/a	x	n/a	n/a	n/a	EU, UK, Asia	n/a	n/a	n/a	n/a	n/a	n/a	n/a	?/f	n/a	n/a
Journal of Neuroscience	2009	29 (26) 8578_8585	mice	x	n/a	n/a	n/a	n/a	EU	n/a	n/a	n/a	n/a	n/a	n/a	n/a	n/a	n/a	n/a
Journal of Neuroscience	2009	29 (26) 8302_8311	rats	n/a	x	n/a	n/a	n/a	US	n/a	n/a	n/a	n/a	n/a	n/a	n/a	f/m	n/a	n/a
Journal of Neuroscience	2009	29 (26) 8388_8395	human	n/a	n/a	n/a	x	different more F (12f, 4m)	UK	n/a	x	n/a	n/a	n/a	n/a	n/a	n/a	n/a	n/a
Journal of Neuroscience	2009	29 (26) 8396_8407	rats	x	n/a	n/a	n/a	n/a	US	n/a	n/a	n/a	n/a	n/a	n/a	n/a	n/a	n/a	n/a
Journal of Neuroscience	2009	29 (26) 8419_8428	human	n/a	n/a	n/a	x	unspecified	EU, UK	n/a	x	n/a	n/a	n/a	n/a	n/a	n/a	n/a	n/a
Journal of Neuroscience	2009	29 (26) 8462_8473	rats and mice	x(rats)	x(mice)	n/a	n/a	n/a	US	n/a	n/a	n/a	n/a	n/a	n/a	n/a	n/a	n/a	n/a
Journal of Neuroscience	2009	29 (26) 8474_8482	rats	n/a	x	n/a	n/a	n/a	Puerto Rico	n/a	n/a	n/a	n/a	n/a	n/a	n/a	m/m	n/a	n/a
Journal of Neuroscience	2009	29 (26) 8483_8492	human	n/a	n/a	n/a	x	different more F(3m,9f)	France	n/a	x	n/a	n/a	n/a	n/a	n/a	n/a	n/a	n/a
Journal of Neuroscience	2009	29 (26) 8493_8505	mice	n/a	x	n/a	n/a	n/a	Asia, Canada, US	n/a	n/a	n/a	n/a	n/a	n/a	n/a	m/f	n/a	n/a
Journal of Neuroscience	2009	29 (26) 8512_8524	human	n/a	n/a	n/a	x	different more F (11f,5m)	EU, Australia	n/a	x	n/a	n/a	n/a	n/a	n/a	n/a	n/a	n/a
Journal of Neuroscience	2009	29 (26) 8586_8594	human	n/a	n/a	n/a	x	equal	EU, US, UK	n/a	x	n/a	n/a	n/a	n/a	n/a	n/a	m/m	n/a
Journal of Neuroscience	2009	29 (26) 8604_8611	human	n/a	n/a	n/a	x	differnet more M(7f, 14m)	UK, Australia, US	n/a	x	n/a	n/a	n/a	n/a	n/a	n/a	n/a	n/a
Journal of Neuroscience	2009	29 (26) 8363_8371	mice	n/a	x	n/a	n/a	n/a	Asia	n/a	n/a	n/a	n/a	n/a	n/a	n/a	?/m	n/a	n/a
Journal of Neuroscience	2009	29 (26) 8565_8577	rats and mice	x	n/a	n/a	n/a	n/a	EU	n/a	n/a	n/a	n/a	n/a	n/a	n/a	n/a	n/a	n/a
Journal of Neuroscience	2009	29 (27) 8639_8648	mice culture	x	n/a	n/a	n/a	n/a	US, Canada	n/a	n/a	n/a	n/a	n/a	n/a	n/a	n/a	n/a	n/a
Journal of Neuroscience	2009	29 (27) 8790_8797	mice cell line	x	n/a	n/a	n/a	n/a	US	n/a	n/a	n/a	n/a	n/a	n/a	n/a	n/a	n/a	n/a
Journal of Neuroscience	2009	29 (27) 8847_8857	rats	x	n/a	n/a	n/a	n/a	EU, US	n/a	n/a	n/a	n/a	n/a	n/a	n/a	n/a	n/a	n/a
Journal of Neuroscience	2009	29 (27) 8688_8697	rat	n/a	x	n/a	n/a	n/a	US	n/a	n/a	n/a	n/a	n/a	n/a	n/a	?/m	n/a	n/a
Journal of Neuroscience	2009	29 (27) 8704_8714	mice	n/a	x	n/a	n/a	n/a	EU, US, Asia	n/a	n/a	n/a	n/a	n/a	n/a	n/a	f/m	n/a	n/a
Journal of Neuroscience	2009	29 (27) 8764_8773	rats	n/a	x	n/a	n/a	n/a	Asia	n/a	n/a	n/a	n/a	n/a	n/a	n/a	m/m	n/a	n/a
Journal of Neuroscience	2009	29 (27) 8655_8668	mice	n/a	x (most exp)	n/a	x (1 exp)	different more M	US, EU	n/a	x	n/a	n/a	n/a	n/a	n/a	n/a	n/a	n/a
Journal of Neuroscience	2009	29 (27) 8675_8687	human	n/a	n/a	n/a	x	different more F(8f,4m)	US, Australia	n/a	x	n/a	n/a	n/a	n/a	n/a	n/a	n/a	n/a
Journal of Neuroscience	2009	29 (27) 8715_8725	human	n/a	n/a	n/a	x	equal	EU	n/a	x	n/a	n/a	n/a	n/a	n/a	n/a	m/f	n/a
Journal of Neuroscience	2009	29 (27) 8726_8733	human	x	n/a	n/a	n/a	n/a	US	n/a	n/a	n/a	n/a	n/a	n/a	n/a	n/a	n/a	n/a
Journal of Neuroscience	2009	29 (27) 8774_8783	human	n/a	n/a	n/a	x	equal	EU, US	x	n/a	n/a	n/a	n/a	n/a	n/a	n/a	m/f	m/f
Journal of Neuroscience	2009	29 (27) 8839_8846	human	n/a	n/a	n/a	x	equal	US	n/a	x	n/a	n/a	n/a	n/a	n/a	n/a	m/m	n/a
Journal of Neuroscience	2009	29 (27) 8743_8751	mice	x	n/a	n/a	n/a	n/a	Canada	n/a	n/a	n/a	n/a	n/a	n/a	n/a	n/a	n/a	n/a
Journal of Neuroscience	2009	29 (27) 8752_8763	mice	n/a	x(some exp)	n/a	x (some)	unspecified	US	n/a	n/a	n/a	n/a	x	n/a	n/a	n/a	n/a	n/a
Journal of Neuroscience	2009	29 (27) 8798_8804	mice	n/a	n/a	n/a	x	unspecified	US	n/a	n/a	n/a	n/a	x	n/a	n/a	n/a	n/a	n/a
Journal of Neuroscience	2009	29 (27) 8805_8815	mice	n/a	n/a	n/a	x	unspecified	US	n/a	x	n/a	n/a	n/a	n/a	n/a	n/a	n/a	n/a
Journal of Neuroscience	2009	29 (27) 8828_8838	rat embryo culture	x	n/a	n/a	n/a	n/a	US	n/a	n/a	n/a	n/a	n/a	n/a	n/a	n/a	n/a	n/a
Journal of Neuroscience	2009	29 (27) 8858_8870	mice	x	n/a	n/a	n/a	n/a	EU, US	n/a	n/a	n/a	n/a	n/a	n/a	n/a	n/a	n/a	n/a
Journal of Neuroscience	2009	29 (28) 8946_8959	mice culture	x	n/a	n/a	n/a	n/a	Canada	n/a	n/a	n/a	n/a	n/a	n/a	n/a	n/a	n/a	n/a
Journal of Neuroscience	2009	29 (28) 9042_9049	human	n/a	n/a	n/a	x	equal	US, EU	n/a	x	n/a	n/a	n/a	n/a	n/a	n/a	f/f	n/a
Journal of Neuroscience	2009	29 (28) 9090_9103	human brain samples	x	n/a	n/a	n/a	n/a	US	n/a	n/a	n/a	n/a	n/a	n/a	n/a	n/a	n/a	n/a
Journal of Neuroscience	2009	29 (28) 9127_9136	mice	x	n/a	n/a	n/a	n/a	US	n/a	n/a	n/a	n/a	n/a	n/a	n/a	n/a	n/a	n/a
Journal of Neuroscience	2009	29 (28) 8901_8913	mice	x	n/a	n/a	n/a	n/a	US	n/a	n/a	n/a	n/a	n/a	n/a	n/a	n/a	n/a	n/a
Journal of Neuroscience	2009	29 (28) 8960_8964	human	x	n/a	n/a	n/a	n/a	US	n/a	n/a	n/a	n/a	n/a	n/a	n/a	n/a	n/a	n/a
Journal of Neuroscience	2009	29 (28) 8965_8976	rats	n/a	x	n/a	n/a	n/a	EU	n/a	n/a	n/a	n/a	n/a	n/a	n/a	f/m	n/a	n/a
Journal of Neuroscience	2009	29 (28) 8977_8990	mice	n/a	n/a	n/a	x	unspecified	US	n/a	x	n/a	n/a	n/a	n/a	n/a	n/a	n/a	n/a
Journal of Neuroscience	2009	29 (28) 9011_9025	rats	x	n/a	n/a	n/a	n/a	EU	n/a	n/a	n/a	n/a	n/a	n/a	n/a	n/a	n/a	n/a
Journal of Neuroscience	2009	29 (28) 9026_9041	mice	x	n/a	n/a	n/a	n/a	EU, Asia	n/a	n/a	n/a	n/a	n/a	n/a	n/a	n/a	n/a	n/a
Journal of Neuroscience	2009	29 (28) 9050_9058	human	n/a	n/a	n/a	x	equal	Australia, US	n/a	x	n/a	n/a	n/a	n/a	n/a	n/a	m/f	n/a
Journal of Neuroscience	2009	29 (28) 9072_9077	human	n/a	n/a	n/a	x	equal	US	n/a	x	n/a	n/a	n/a	n/a	n/a	n/a	f/m	n/a
Journal of Neuroscience	2009	29 (28) 9115_9122	human	n/a	n/a	n/a	x	different more M(6f,10m)	US	n/a	x	n/a	n/a	n/a	n/a	n/a	n/a	n/a	n/a
Journal of Neuroscience	2009	29 (28) 8884_8896	human brain cell cultures	x	n/a	n/a	n/a	n/a	Canada	n/a	n/a	n/a	n/a	n/a	n/a	n/a	n/a	n/a	n/a
Journal of Neuroscience	2009	29 (28) 8927_8935	rats	n/a	x	n/a	n/a	n/a	US, EU, Asia	n/a	n/a	n/a	n/a	n/a	n/a	n/a	f/f	n/a	n/a
Journal of Neuroscience	2009	29 (28) 9078_9089	rat embryo culture	x	n/a	n/a	n/a	n/a	US	n/a	n/a	n/a	n/a	n/a	n/a	n/a	n/a	n/a	n/a
Journal of Neuroscience	2009	29 (28) 9104_9114	mice	n/a	n/a	n/a	x	unspecified	US	n/a	x	n/a	n/a	n/a	n/a	n/a	n/a	n/a	n/a
Journal of Neuroscience	2009	29 (29) 9137_9147	mice	n/a	x	n/a	n/a	n/a	Asia	n/a	n/a	n/a	n/a	n/a	n/a	n/a	m/m	n/a	n/a
Journal of Neuroscience	2009	29 (29) 9174_9185	rat embryo	x	n/a	n/a	n/a	n/a	UK	n/a	n/a	n/a	n/a	n/a	n/a	n/a	n/a	n/a	n/a
Journal of Neuroscience	2009	29 (29) 9197_9209	mice cell culture and HEK cells	x	n/a	n/a	n/a	n/a	EU, US	n/a	n/a	n/a	n/a	n/a	n/a	n/a	n/a	n/a	n/a
Journal of Neuroscience	2009	29 (29) 9219_9226	rats	n/a	x	n/a	n/a	n/a	Asia	n/a	n/a	n/a	n/a	n/a	n/a	n/a	f/m	n/a	n/a
Journal of Neuroscience	2009	29 (29) 9281_9291	rats	x	n/a	n/a	n/a	n/a	EU, US	n/a	n/a	n/a	n/a	n/a	n/a	n/a	n/a	n/a	n/a
Journal of Neuroscience	2009	29 (29) 9301_9313	mice	x	n/a	n/a	n/a	n/a	US, Asia	n/a	n/a	n/a	n/a	n/a	n/a	n/a	n/a	n/a	n/a
Journal of Neuroscience	2009	29 (29) 9344_9350	mice	n/a	n/a	n/a	x	equal for most, different (more F)	EU	n/a	x	n/a	n/a	n/a	n/a	n/a	n/a	n/a	n/a
Journal of Neuroscience	2009	29 (29) 9186_9196	mice	x	n/a	n/a	n/a	n/a	US	n/a	n/a	n/a	n/a	n/a	n/a	n/a	n/a	n/a	n/a
Journal of Neuroscience	2009	29 (29) 9330_9343	rat	n/a	x	n/a	n/a	n/a	US	n/a	n/a	n/a	n/a	n/a	n/a	n/a	m/m	n/a	n/a
Journal of Neuroscience	2009	29 (29) 9380_9389	mice embryo	x	n/a	n/a	n/a	n/a	EU, UK	n/a	n/a	n/a	n/a	n/a	n/a	n/a	n/a	n/a	n/a
Journal of Neuroscience	2009	29 (29) 9227_9238	rats	n/a	x	n/a	n/a	n/a	US	n/a	n/a	n/a	n/a	n/a	n/a	n/a	f/m	n/a	n/a
Journal of Neuroscience	2009	29 (29) 9271_9280	human	n/a	n/a	n/a	x	equal	EU	n/a	x	n/a	n/a	n/a	n/a	n/a	n/a	f/f	n/a
Journal of Neuroscience	2009	29 (29) 9292_9300	rats	n/a	n/a	n/a	x	unspecified	US	n/a	x	n/a	n/a	n/a	n/a	n/a	n/a	n/a	n/a
Journal of Neuroscience	2009	29 (29) 9361_9369	rats and mice	n/a	x	n/a	n/a	n/a	US	n/a	n/a	n/a	n/a	n/a	n/a	n/a	m/m	n/a	n/a
Journal of Neuroscience	2009	29 (29) 9370_9379;	human	n/a	n/a	n/a	x	different more M(8m,3f)	Australia, EU	n/a	x	n/a	n/a	n/a	n/a	n/a	n/a	n/a	n/a
Journal of Neuroscience	2009	29 (29) 9390_9395	mice	n/a	n/a	x	n/a	n/a	US	n/a	n/a	n/a	n/a	n/a	n/a	n/a	f/m	n/a	n/a
Journal of Neuroscience	2009	29 (29) 9148_9162	mice	x	n/a	n/a	n/a	n/a	US	n/a	n/a	n/a	n/a	n/a	n/a	n/a	n/a	n/a	n/a
Journal of Neuroscience	2009	29 (29) 9163_9173	mice	n/a	n/a	x	n/a	n/a	US	n/a	n/a	n/a	n/a	n/a	n/a	n/a	?/m	n/a	n/a
Journal of Neuroscience	2009	29 (29) 9244_9254	mice	x	n/a	n/a	n/a	n/a	EU, US	n/a	n/a	n/a	n/a	n/a	n/a	n/a	n/a	n/a	n/a
Journal of Neuroscience	2009	29 (29) 9321_9329	mice	x	n/a	n/a	n/a	n/a	Canada, US	n/a	n/a	n/a	n/a	n/a	n/a	n/a	n/a	n/a	n/a
Journal of Neuroscience	2009	29 (30) 9429_9438	rat and mouse culture	x	n/a	n/a	n/a	n/a	US	n/a	n/a	n/a	n/a	n/a	n/a	n/a	n/a	n/a	n/a
Journal of Neuroscience	2009	29 (30) 9500_9509	rat culture and HEK cells	x	n/a	n/a	n/a	n/a	Asia, US	n/a	n/a	n/a	n/a	n/a	n/a	n/a	n/a	n/a	n/a
Journal of Neuroscience	2009	29 (30) 9592_9601	mice	x	n/a	n/a	n/a	n/a	US, EU	n/a	n/a	n/a	n/a	n/a	n/a	n/a	n/a	n/a	n/a
Journal of Neuroscience	2009	29 (30) 9651_9659	rats	n/a	x	n/a	n/a	n/a	EU	n/a	n/a	n/a	n/a	n/a	n/a	n/a	f/m	n/a	n/a
Journal of Neuroscience	2009	29 (30) 9405_9416	mice embryo and mice	x	n/a	n/a	n/a	n/a	US, EU	n/a	n/a	n/a	n/a	n/a	n/a	n/a	n/a	n/a	n/a
Journal of Neuroscience	2009	29 (30) 9545_9552	rat culture	n/a	x	n/a	n/a	n/a	US	n/a	n/a	n/a	n/a	n/a	n/a	n/a	f/m	n/a	n/a
Journal of Neuroscience	2009	29 (30) 9614_9624	mice and human fetal brain tissue	x(mice)	x(human)	n/a	n/a	n/a	US	n/a	n/a	n/a	n/a	n/a	n/a	n/a	n/a	n/a	n/a
Journal of Neuroscience	2009	29 (30) 9450_9457	human	n/a	n/a	n/a	x	equal	EU	n/a	x	n/a	n/a	n/a	n/a	n/a	n/a	f/m	n/a
Journal of Neuroscience	2009	29 (30) 9510_9520	mice	x	n/a	n/a	n/a	n/a	EU	n/a	n/a	n/a	n/a	n/a	n/a	n/a	n/a	n/a	n/a
Journal of Neuroscience	2009	29 (30) 9534_9544	rats	n/a	x	n/a	n/a	n/a	UK	n/a	n/a	n/a	n/a	n/a	n/a	n/a	f/m	n/a	n/a
Journal of Neuroscience	2009	29 (30) 9563_9574	rats	n/a	x	n/a	n/a	n/a	UK, EU	n/a	n/a	n/a	n/a	n/a	n/a	n/a	f/m	n/a	n/a
Journal of Neuroscience	2009	29 (30) 9575_9581	human	n/a	n/a	n/a	x	equal	UK, EU, US	n/a	x	n/a	n/a	n/a	n/a	n/a	n/a	m/m	n/a
Journal of Neuroscience	2009	29 (30) 9582_9591	rats	n/a	x	n/a	n/a	n/a	US	n/a	n/a	n/a	n/a	n/a	n/a	n/a	f/m	n/a	n/a
Journal of Neuroscience	2009	29 (30) 9439_9449	mice	n/a	n/a	n/a	x	equal	EU	n/a	n/a	n/a	n/a	n/a	x	n/a	n/a	f/m	n/a
Journal of Neuroscience	2009	29 (30) 9458_9470;	mice	x	n/a	n/a	n/a	n/a	US	n/a	n/a	n/a	n/a	n/a	n/a	n/a	n/a	n/a	n/a
Journal of Neuroscience	2009	29 (30) 9481_9489	human	n/a	n/a	n/a	x	different more M(9m,5f)	EU, US, UK, South America	n/a	x	n/a	n/a	n/a	n/a	n/a	n/a	n/a	n/a
Journal of Neuroscience	2009	29 (31) 9668_9682	mice and rats and HEK	x (other)	x(rats)	n/a	n/a	n/a	Canada, EU, Asia	n/a	n/a	n/a	n/a	n/a	n/a	n/a	n/a	n/a	n/a
Journal of Neuroscience	2009	29 (31) 9826_9838	mice	x	n/a	n/a	n/a	n/a	US	n/a	n/a	n/a	n/a	n/a	n/a	n/a	n/a	n/a	n/a
Journal of Neuroscience	2009	29 (31) 9888_9902	mice	x	n/a	n/a	n/a	n/a	US, Asia	n/a	n/a	n/a	n/a	n/a	n/a	n/a	n/a	n/a	n/a
Journal of Neuroscience	2009	29 (31) 9930_9940	mice	x	n/a	n/a	n/a	n/a	EU	n/a	n/a	n/a	n/a	n/a	n/a	n/a	n/a	n/a	n/a
Journal of Neuroscience	2009	29 (31) 9683_9699	mice and mice embryo	x(embryo)	x(adult)	n/a	n/a	n/a	EU	n/a	n/a	n/a	n/a	n/a	n/a	n/a	n/a	n/a	n/a
Journal of Neuroscience	2009	29 (31) 9714_9718	rat	n/a	n/a	x	n/a	n/a	US	n/a	n/a	n/a	n/a	n/a	n/a	n/a	f/m	n/a	n/a
Journal of Neuroscience	2009	29 (31) 9761_9770	mice	x	n/a	n/a	n/a	n/a	US	n/a	n/a	n/a	n/a	n/a	n/a	n/a	n/a	n/a	n/a
Journal of Neuroscience	2009	29 (31) 9794_9808	rat embryo culture	x	n/a	n/a	n/a	n/a	Asia, US	n/a	n/a	n/a	n/a	n/a	n/a	n/a	n/a	x	mice embryo
Journal of Neuroscience	2009	29 (31) 9875_9887	mice	n/a	x	n/a	n/a	n/a	US, Asia	n/a	n/a	n/a	n/a	n/a	n/a	n/a	f/m	n/a	n/a
Journal of Neuroscience	2009	29 (31) 9809_9818	mice	n/a	x	n/a	n/a	n/a	US	n/a	n/a	n/a	n/a	n/a	n/a	n/a	m/f	n/a	n/a
Journal of Neuroscience	2009	29 (31) 9819_9825	human	n/a	n/a	n/a	x	equal	UK	n/a	x	n/a	n/a	n/a	n/a	n/a	n/a	f/f	n/a
Journal of Neuroscience	2009	29 (31) 9861_9874	rat	n/a	x	n/a	n/a	n/a	Asia	n/a	n/a	n/a	n/a	n/a	n/a	n/a	?/m	n/a	n/a
Journal of Neuroscience	2009	29 (31) 9918_9929	rats	n/a	x	n/a	n/a	n/a	US	n/a	n/a	n/a	n/a	n/a	n/a	n/a	m/m	n/a	n/a
Journal of Neuroscience	2009	29 (31) 9704_9713	mice	x	n/a	n/a	n/a	n/a	US	n/a	n/a	n/a	n/a	n/a	n/a	n/a	n/a	n/a	n/a
Journal of Neuroscience	2009	29 (31) 9740_9747	human	n/a	n/a	n/a	x	equal	US	n/a	x	n/a	n/a	n/a	n/a	n/a	n/a	m/m	n/a
Journal of Neuroscience	2009	29 (31) 9748_9760	mice and HEK cells	x	n/a	n/a	n/a	n/a	US	n/a	n/a	n/a	n/a	n/a	n/a	n/a	n/a	x	embyo
Journal of Neuroscience	2009	29 (31) 9839_9849	mice	n/a	x	n/a	n/a	n/a	US	n/a	n/a	n/a	n/a	n/a	n/a	n/a	f/f	n/a	n/a
Journal of Neuroscience	2009	29 (31) 9903_9917	mice and rat embryo culture	x	n/a	n/a	n/a	n/a	US	n/a	n/a	n/a	n/a	n/a	n/a	n/a	n/a	x	rat embryo culture
Journal of Neuroscience	2009	29 (32) 10000_10009	mice and rats	x(mice)	x (electron microscopy)	n/a	x (electrophys)	unspecified	Asia	n/a	x	n/a	n/a	n/a	n/a	n/a	n/a	n/a	n/a
Journal of Neuroscience	2009	29 (32) 10010_10024	rats	x	n/a	n/a	n/a	n/a	South America	n/a	n/a	n/a	n/a	n/a	n/a	n/a	n/a	n/a	n/a
Journal of Neuroscience	2009	29 (32) 10038_10046	rats	n/a	n/a	n/a	x	unspecified	US	n/a	x	n/a	n/a	n/a	n/a	n/a	n/a	n/a	n/a
Journal of Neuroscience	2009	29 (32) 10063_10071	mice	x	n/a	n/a	n/a	n/a	EU, US	n/a	n/a	n/a	n/a	n/a	n/a	n/a	n/a	n/a	n/a
Journal of Neuroscience	2009	29 (32) 10131_10143	mice	n/a	x	n/a	n/a	n/a	EU, UK	n/a	n/a	n/a	n/a	n/a	n/a	n/a	m/f	n/a	n/a
Journal of Neuroscience	2009	29 (32) 9967_9976	rat adult and embryo culture	x(embryo)	n/a	x(adult)	n/a	n/a	US	n/a	n/a	n/a	n/a	n/a	n/a	n/a	n/a	x	mice embryo
Journal of Neuroscience	2009	29 (32) 10047_10062	rat embryo culture and mice culture	x	n/a	n/a	n/a	n/a	US	n/a	n/a	n/a	n/a	n/a	n/a	n/a	n/a	x	rat embryo
Journal of Neuroscience	2009	29 (32) 10087_10093	human	n/a	n/a	n/a	x	different more F(19f,8m)	EU	n/a	x	n/a	n/a	n/a	n/a	n/a	n/a	n/a	n/a
Journal of Neuroscience	2009	29 (32) 10094_10103	rats	n/a	n/a	n/a	x	equal	Canada, Asia	x	n/a	n/a	n/a	n/a	n/a	n/a	n/a	f/f	f/f
Journal of Neuroscience	2009	29 (32) 10104_10110	mice	x	n/a	n/a	n/a	n/a	US, EU	n/a	n/a	n/a	n/a	n/a	n/a	n/a	n/a	n/a	n/a
Journal of Neuroscience	2009	29 (32) 10111_10119	human	n/a	x	n/a	n/a	n/a	EU	n/a	n/a	n/a	n/a	n/a	n/a	n/a	f/m	n/a	n/a
Journal of Neuroscience	2009	29 (32) 10153_10159	human	n/a	n/a	n/a	x	different more F (7f,3m)	UK, EU	n/a	x	n/a	n/a	n/a	n/a	n/a	n/a	n/a	n/a
Journal of Neuroscience	2009	29 (32) 10160_10170	human	n/a	x	n/a	n/a	n/a	Canada	n/a	n/a	n/a	n/a	n/a	n/a	n/a	m/m	n/a	n/a
Journal of Neuroscience	2009	29 (32) 10171_10179	human	n/a	n/a	n/a	x	equal	US	n/a	x	n/a	n/a	n/a	n/a	n/a	n/a	m/m	n/a
Journal of Neuroscience	2009	29 (32) 9977_9986	mice	x	n/a	n/a	n/a	n/a	US	n/a	n/a	n/a	n/a	n/a	n/a	n/a	n/a	n/a	n/a
Journal of Neuroscience	2009	29 (32) 10072_10080	mice	x	n/a	n/a	n/a	n/a	US	n/a	n/a	n/a	n/a	n/a	n/a	n/a	n/a	n/a	n/a
Journal of Neuroscience	2009	29 (32) 10144_10152	mice	n/a	x	n/a	n/a	n/a	EU, Canada	n/a	n/a	n/a	n/a	n/a	n/a	n/a	f/f	n/a	n/a
Journal of Neuroscience	2009	29 (33) 10416_10423	rats and HEK cells	x	n/a	n/a	n/a	n/a	UK	n/a	n/a	n/a	n/a	n/a	n/a	n/a	n/a	x	rat embryo
Journal of Neuroscience	2009	29 (33) 10424_10435	mice	n/a	n/a	n/a	x	unspecified	US	n/a	x	n/a	n/a	n/a	n/a	n/a	n/a	n/a	n/a
Journal of Neuroscience	2009	29 (33) 10436_10448	rats	x	n/a	n/a	n/a	n/a	US	n/a	n/a	n/a	n/a	n/a	n/a	n/a	n/a	n/a	n/a
Journal of Neuroscience	2009	29 (33) 10184_10190	mice	n/a	x(adult)	n/a	x(young mice)	unspecified	EU	n/a	x	n/a	n/a	n/a	n/a	n/a	n/a	n/a	n/a
Journal of Neuroscience	2009	29 (33) 10449_10459	mice embryo	x	n/a	n/a	n/a	n/a	US	n/a	n/a	n/a	n/a	n/a	n/a	n/a	n/a	x	rat embryo
Journal of Neuroscience	2009	29 (33) 10203_10214	human	x	n/a	n/a	n/a	n/a	US	n/a	n/a	n/a	n/a	n/a	n/a	n/a	n/a	n/a	n/a
Journal of Neuroscience	2009	29 (33) 10215_10220	human	n/a	n/a	n/a	x	equal	US	n/a	x	n/a	n/a	n/a	n/a	n/a	n/a	f/m	n/a
Journal of Neuroscience	2009	29 (33) 10264_10271	human	n/a	n/a	n/a	x	equal	US	n/a	x	n/a	n/a	n/a	n/a	n/a	n/a	m/m	n/a
Journal of Neuroscience	2009	29 (33) 10287_10298	rats	n/a	x	n/a	n/a	n/a	EU	n/a	n/a	n/a	n/a	n/a	n/a	n/a	f/f	n/a	n/a
Journal of Neuroscience	2009	29 (33) 10309_10320;	rats	n/a	x	n/a	n/a	n/a	US	n/a	n/a	n/a	n/a	n/a	n/a	n/a	f/m	n/a	n/a
Journal of Neuroscience	2009	29 (33) 10321_10334	mice	x	n/a	n/a	n/a	n/a	US	n/a	n/a	n/a	n/a	n/a	n/a	n/a	n/a	n/a	n/a
Journal of Neuroscience	2009	29 (33) 10335_10340	human	n/a	n/a	n/a	x	equal	Asia	n/a	x	n/a	n/a	n/a	n/a	n/a	n/a	m/m	n/a
Journal of Neuroscience	2009	29 (33) 10341_10349	mice and rats	x(mice)	x(rats)	n/a	n/a	n/a	US	n/a	n/a	n/a	n/a	n/a	n/a	n/a	n/a	n/a	n/a
Journal of Neuroscience	2009	29 (33) 10396_10404	human	n/a	n/a	n/a	x	equal	US	n/a	x	n/a	n/a	n/a	n/a	n/a	n/a	m/m	n/a
Journal of Neuroscience	2009	29 (33) 10272_10280	mice	x	n/a	n/a	n/a	n/a	US	n/a	n/a	n/a	n/a	n/a	n/a	n/a	n/a	n/a	n/a
Journal of Neuroscience	2009	29 (33) 10299_10308	mice	x	n/a	n/a	n/a	n/a	US	n/a	n/a	n/a	n/a	n/a	n/a	n/a	n/a	n/a	n/a
Journal of Neuroscience	2009	29 (33) 10371_10386	mice	n/a	x	n/a	n/a	n/a	US	n/a	n/a	n/a	n/a	n/a	n/a	n/a	m/m	n/a	n/a
Journal of Neuroscience	2009	29 (34) 10474_10487	mice	x	n/a	n/a	n/a	n/a	EU, US	n/a	n/a	n/a	n/a	n/a	n/a	n/a	n/a	n/a	n/a
Journal of Neuroscience	2009	29 (34) 10533_10540	rat culture	x	n/a	n/a	n/a	n/a	Asia	n/a	n/a	n/a	n/a	n/a	n/a	n/a	n/a	n/a	n/a
Journal of Neuroscience	2009	29 (34) 10541_10551	mice	x	n/a	n/a	n/a	n/a	US	n/a	n/a	n/a	n/a	n/a	n/a	n/a	n/a	n/a	n/a
Journal of Neuroscience	2009	29 (34) 10552_10562	mice	n/a	n/a	x	n/a	n/a	US	n/a	n/a	n/a	n/a	n/a	n/a	n/a	m/f	n/a	n/a
Journal of Neuroscience	2009	29 (34) 10730_10740	mice	x	n/a	n/a	n/a	n/a	EU, US	n/a	n/a	n/a	n/a	n/a	n/a	n/a	n/a	n/a	n/a
Journal of Neuroscience	2009	29 (34) 10653_10662	mice	x	n/a	n/a	n/a	n/a	Asia, EU	n/a	n/a	n/a	n/a	n/a	n/a	n/a	n/a	n/a	n/a
Journal of Neuroscience	2009	29 (34) 10695_10705	mice	n/a	x(behaviour)	n/a	x (electroencephalography, seizures)	unspecified	EU, Asia, US	n/a	x	n/a	n/a	n/a	n/a	n/a	n/a	n/a	n/a
Journal of Neuroscience	2009	29 (34) 10463_10473	mice and rats	x	n/a	n/a	n/a	n/a	US	n/a	n/a	n/a	n/a	n/a	n/a	n/a	n/a	n/a	n/a
Journal of Neuroscience	2009	29 (34) 10512_10519	human	n/a	n/a	n/a	x	equal	US	n/a	x	n/a	n/a	n/a	n/a	n/a	n/a	f/f	n/a
Journal of Neuroscience	2009	29 (34) 10520_10532	mice	n/a	n/a	x	n/a	n/a	US, Asia	n/a	n/a	n/a	n/a	n/a	n/a	n/a	m/f	n/a	n/a
Journal of Neuroscience	2009	29 (34) 10563_10572	human	n/a	n/a	n/a	x	equal	US	n/a	x	n/a	n/a	n/a	n/a	n/a	n/a	f/m	n/a
Journal of Neuroscience	2009	29 (34) 10573_10581	human	n/a	n/a	n/a	x	equal	US	n/a	x	n/a	n/a	n/a	n/a	n/a	n/a	m/f	n/a
Journal of Neuroscience	2009	29 (34) 10600_10612	rats	x	n/a	n/a	n/a	n/a	US	n/a	n/a	n/a	n/a	n/a	n/a	n/a	n/a	n/a	n/a
Journal of Neuroscience	2009	29 (34) 10638_10652	human	n/a	n/a	n/a	x	different more M(7m,4f)	US	n/a	x	n/a	n/a	n/a	n/a	n/a	n/a	n/a	n/a
Journal of Neuroscience	2009	29 (34) 10671_10682	human	n/a	n/a	n/a	x	equal	US	n/a	x	n/a	n/a	n/a	n/a	n/a	n/a	m/m	n/a
Journal of Neuroscience	2009	29 (34) 10588_10599	rats	n/a	x	n/a	n/a	n/a	Asia, US, EU	n/a	n/a	n/a	n/a	n/a	n/a	n/a	m/m	n/a	n/a
Journal of Neuroscience	2009	29 (34) 10627_10637	mice embryo culture	x	n/a	n/a	n/a	n/a	US	n/a	n/a	n/a	n/a	n/a	n/a	n/a	n/a	x	rat embryo
Journal of Neuroscience	2009	29 (34) 10663_10670	mice	n/a	x	n/a	n/a	n/a	US, Asia	n/a	n/a	n/a	n/a	n/a	n/a	n/a	f/m	n/a	n/a
Journal of Neuroscience	2009	29 (34) 10706_10714	mice	n/a	n/a	n/a	x	unspecified	US	n/a	x	n/a	n/a	n/a	n/a	n/a	n/a	n/a	n/a
Journal of Neuroscience	2009	29 (34) 10741_10749	mice	n/a	x	n/a	n/a	n/a	US	n/a	n/a	n/a	n/a	n/a	n/a	n/a	f/m	n/a	n/a
Journal of Neuroscience	2009	29 (34) 10764_10778	mice and human	x(mice)	x (human, only 1)	n/a	n/a	n/a	US, South America, EU, Asia	n/a	n/a	n/a	n/a	n/a	n/a	n/a	n/a	n/a	n/a
Journal of Neuroscience	2009	29 (35) 10869_10882	mice culture	x	n/a	n/a	n/a	n/a	Asia	n/a	n/a	n/a	n/a	n/a	n/a	n/a	n/a	n/a	n/a
Journal of Neuroscience	2009	29 (35) 11043_11054	mice	x	n/a	n/a	n/a	n/a	EU, Canada	n/a	n/a	n/a	n/a	n/a	n/a	n/a	n/a	n/a	n/a
Journal of Neuroscience	2009	29 (35) 10809_10819	rats	x	n/a	n/a	n/a	n/a	EU	n/a	n/a	n/a	n/a	n/a	n/a	n/a	n/a	n/a	n/a
Journal of Neuroscience	2009	29 (35) 10883_10889	rats	n/a	n/a	x	n/a	n/a	US, Canada	n/a	n/a	n/a	n/a	n/a	n/a	n/a	m/m	n/a	n/a
Journal of Neuroscience	2009	29 (35) 10995_11010	rat culture	x	n/a	n/a	n/a	n/a	US	n/a	n/a	n/a	n/a	n/a	n/a	n/a	n/a	n/a	n/a
Journal of Neuroscience	2009	29 (35) 10802_10808	rats	n/a	x	n/a	n/a	n/a	Australia	n/a	n/a	n/a	n/a	n/a	n/a	n/a	f/m	n/a	n/a
Journal of Neuroscience	2009	29 (35) 10820_10826	human	n/a	n/a	n/a	x	equal for 1 exp, different more M in 1 exp	Australia, EU	n/a	x	n/a	n/a	n/a	n/a	n/a	n/a	n/a	n/a
Journal of Neuroscience	2009	29 (35) 10827_10834	human	n/a	n/a	n/a	x	equal	Canada, US	n/a	x	n/a	n/a	n/a	n/a	n/a	n/a	m/m	n/a
Journal of Neuroscience	2009	29 (35) 10835_10842	mice	n/a	x	n/a	n/a	n/a	US	n/a	n/a	n/a	n/a	n/a	n/a	n/a	m/m	n/a	n/a
Journal of Neuroscience	2009	29 (35) 10855_10862	human	n/a	x	n/a	n/a	n/a	EU	n/a	n/a	n/a	n/a	n/a	n/a	n/a	f/m	n/a	n/a
Journal of Neuroscience	2009	29 (35) 10890_10899	mice	n/a	n/a	n/a	x	unspecified	US	n/a	x	n/a	n/a	n/a	n/a	n/a	n/a	n/a	n/a
Journal of Neuroscience	2009	29 (35) 10900_10908	human	x	n/a	n/a	n/a	n/a	US	n/a	n/a	n/a	n/a	n/a	n/a	n/a	n/a	n/a	n/a
Journal of Neuroscience	2009	29 (35) 10939_10949	mice	n/a	x	n/a	n/a	n/a	US, Asia	n/a	n/a	n/a	n/a	n/a	n/a	n/a	m/m	n/a	n/a
Journal of Neuroscience	2009	29 (35) 10950_10960	human	n/a	n/a	n/a	x	different more F (12 f, 5m)	US, EU, Asia	n/a	x	n/a	n/a	n/a	n/a	n/a	n/a	n/a	n/a
Journal of Neuroscience	2009	29 (35) 11020_11028	human	n/a	x	n/a	n/a	n/a	UK	n/a	n/a	n/a	n/a	n/a	n/a	n/a	f/f	n/a	n/a
Journal of Neuroscience	2009	29 (35) 11055_11064	human	n/a	n/a	n/a	x	equal	EU	n/a	x	n/a	n/a	n/a	n/a	n/a	n/a	m/m	n/a
Journal of Neuroscience	2009	29 (35) 10788_10801	mice	x	n/a	n/a	n/a	n/a	US	n/a	n/a	n/a	n/a	n/a	n/a	n/a	n/a	n/a	n/a
Journal of Neuroscience	2009	29 (35) 10863_10868	human	n/a	n/a	n/a	x	equal	UK	n/a	x	n/a	n/a	n/a	n/a	n/a	n/a	m/f	n/a
Journal of Neuroscience	2009	29 (35) 10909_10919	mice	x	n/a	n/a	n/a	n/a	US	n/a	n/a	n/a	n/a	n/a	n/a	n/a	n/a	n/a	n/a
Journal of Neuroscience	2009	29 (35) 10928_10938	HEK cells and mice	x	n/a	n/a	n/a	n/a	Canada	n/a	n/a	n/a	n/a	n/a	n/a	n/a	n/a	x	mice embryo
Journal of Neuroscience	2009	29 (35) 10961_10973	human postmortem brains and rats	n/a	x(rats)	n/a	x(human)	more M different	US, EU	n/a	n/a	n/a	x	n/a	n/a	n/a	n/a	n/a	n/a
Journal of Neuroscience	2009	29 (35) 10979_10988	mice	x	n/a	n/a	n/a	n/a	UK	n/a	n/a	n/a	n/a	n/a	n/a	n/a	n/a	n/a	n/a
Journal of Neuroscience	2009	29 (35) 11011_11019	mice	n/a	x	n/a	n/a	n/a	US	n/a	n/a	n/a	n/a	n/a	n/a	n/a	m/m	n/a	n/a
Journal of Neuroscience	2009	29 (36) 11098_11111	rats	n/a	x	n/a	n/a	n/a	Asia	n/a	n/a	n/a	n/a	n/a	n/a	n/a	f/m	n/a	n/a
Journal of Neuroscience	2009	29 (36) 11112_11122	mice	x	n/a	n/a	n/a	n/a	US, EU	n/a	n/a	n/a	n/a	n/a	n/a	n/a	n/a	n/a	n/a
Journal of Neuroscience	2009	29 (36) 11153_11160	mice	n/a	x	n/a	n/a	n/a	Asia	n/a	n/a	n/a	n/a	n/a	n/a	n/a	m/m	n/a	n/a
Journal of Neuroscience	2009	29 (36) 11172_11181	rats	x(pups)	n/a	x(adult)	n/a	n/a	US	n/a	n/a	n/a	n/a	n/a	n/a	n/a	n/a	n/a	n/a
Journal of Neuroscience	2009	29 (36) 11203_11214	mice	n/a	x	n/a	n/a	n/a	US	n/a	n/a	n/a	n/a	n/a	n/a	n/a	f/m	n/a	n/a
Journal of Neuroscience	2009	29 (36) 11237_11245	rats	x	n/a	n/a	n/a	n/a	US	n/a	n/a	n/a	n/a	n/a	n/a	n/a	n/a	n/a	n/a
Journal of Neuroscience	2009	29 (36) 11304_11315	mice	x	n/a	n/a	n/a	n/a	EU, UK	n/a	n/a	n/a	n/a	n/a	n/a	n/a	n/a	n/a	n/a
Journal of Neuroscience	2009	29 (36) 11339_11346	rats	n/a	x	n/a	n/a	n/a	US	n/a	n/a	n/a	n/a	n/a	n/a	n/a	?/m	n/a	n/a
Journal of Neuroscience	2009	29 (36) 11360_11376	rat embryo culture	x	n/a	n/a	n/a	n/a	EU	n/a	n/a	n/a	n/a	n/a	n/a	n/a	n/a	x	rat embryo cultures
Journal of Neuroscience	2009	29 (36) 11139_11148	mice embryo	x	n/a	n/a	n/a	n/a	US	n/a	n/a	n/a	n/a	n/a	n/a	n/a	n/a	x	HEK cells and mice culture
Journal of Neuroscience	2009	29 (36) 11294_11303	mice	x	n/a	n/a	n/a	n/a	EU	n/a	n/a	n/a	n/a	n/a	n/a	n/a	n/a	n/a	n/a
Journal of Neuroscience	2009	29 (36) 11377_11384	mice embryo	x	n/a	n/a	n/a	n/a	US	n/a	n/a	n/a	n/a	n/a	n/a	n/a	n/a	x	mice embryo
Journal of Neuroscience	2009	29 (36) 11385_11392	mice	x	n/a	n/a	n/a	n/a	Asia, US	n/a	n/a	n/a	n/a	n/a	n/a	n/a	n/a	n/a	n/a
Journal of Neuroscience	2009	29 (36) 11399_11408	mice culture	x	n/a	n/a	n/a	n/a	US, EU, Asia	n/a	n/a	n/a	n/a	n/a	n/a	n/a	n/a	n/a	n/a
Journal of Neuroscience	2009	29 (36) 11078_11088	rats	n/a	x	n/a	n/a	n/a	Asia	n/a	n/a	n/a	n/a	n/a	n/a	n/a	f/f	n/a	n/a
Journal of Neuroscience	2009	29 (36) 11089_11097	mice	n/a	n/a	n/a	x	unspecified	US	n/a	x	n/a	n/a	n/a	n/a	n/a	n/a	n/a	n/a
Journal of Neuroscience	2009	29 (36) 11161_11171	rats	n/a	x	n/a	n/a	n/a	Asia, Canada	n/a	n/a	n/a	n/a	n/a	n/a	n/a	?/m	n/a	n/a
Journal of Neuroscience	2009	29 (36) 11215_11225	rats	n/a	x	n/a	n/a	n/a	US, Canada	n/a	n/a	n/a	n/a	n/a	n/a	n/a	f/m	n/a	n/a
Journal of Neuroscience	2009	29 (36) 11246_11256	mice	x	n/a	n/a	n/a	n/a	EU, US	n/a	n/a	n/a	n/a	n/a	n/a	n/a	n/a	n/a	n/a
Journal of Neuroscience	2009	29 (36) 11271_11282	rats	n/a	x	n/a	n/a	n/a	US, South America	n/a	n/a	n/a	n/a	n/a	n/a	n/a	m/m	n/a	n/a
Journal of Neuroscience	2009	29 (36) 11330_11338	human	n/a	n/a	n/a	x	equal	EU, UK, US	n/a	x	n/a	n/a	n/a	n/a	n/a	n/a	f/m	n/a
Journal of Neuroscience	2009	29 (36) 11123_11133	mice	x	n/a	n/a	n/a	n/a	US,	n/a	n/a	n/a	n/a	n/a	n/a	n/a	n/a	n/a	n/a
Journal of Neuroscience	2009	29 (36) 11226_11236	rat embryo	x	n/a	n/a	n/a	n/a	US, Asia	n/a	n/a	n/a	n/a	n/a	n/a	n/a	n/a	x	rat embryo culture
Journal of Neuroscience	2009	29 (36) 11263_11270	mice	n/a	x	n/a	n/a	n/a	US	n/a	n/a	n/a	n/a	n/a	n/a	n/a	m/m	n/a	n/a
Journal of Neuroscience	2009	29 (36) 11316_11329	mice embryo culture	x	n/a	n/a	n/a	n/a	US	n/a	n/a	n/a	n/a	n/a	n/a	n/a	n/a	x	mice embryo
Journal of Neuroscience	2009	29 (36) 11347_11359	human	n/a	n/a	n/a	x	different more M(12m,6f)	US	n/a	x	n/a	n/a	n/a	n/a	n/a	n/a	n/a	n/a
Journal of Neuroscience	2009	29 (37) 11441_11450	rats	x	n/a	n/a	n/a	n/a	US	n/a	n/a	n/a	n/a	n/a	n/a	n/a	n/a	n/a	n/a
Journal of Neuroscience	2009	29 (37) 11495_11510;	mice	x	n/a	n/a	n/a	n/a	US	n/a	n/a	n/a	n/a	n/a	n/a	n/a	n/a	n/a	n/a
Journal of Neuroscience	2009	29 (37) 11650_11661	mice	x	n/a	n/a	n/a	n/a	EU, US	n/a	n/a	n/a	n/a	n/a	n/a	n/a	n/a	n/a	n/a
Journal of Neuroscience	2009	29 (37) 11674_11685	rats	x	n/a	n/a	n/a	n/a	US	n/a	n/a	n/a	n/a	n/a	n/a	n/a	n/a	n/a	n/a
Journal of Neuroscience	2009	29 (37) 11708_11716	human	n/a	n/a	n/a	x	different more M(5f,10m)	Austrlia	n/a	x	n/a	n/a	n/a	n/a	n/a	n/a	n/a	n/a
Journal of Neuroscience	2009	29 (37) 11451_11460	mice	n/a	x	n/a	n/a	n/a	US	n/a	n/a	n/a	n/a	n/a	n/a	n/a	m/m	n/a	n/a
Journal of Neuroscience	2009	29 (37) 11560_11571	human	n/a	n/a	n/a	x	different more F(7m,15f)	Canada	n/a	x	n/a	n/a	n/a	n/a	n/a	n/a	n/a	n/a
Journal of Neuroscience	2009	29 (37) 11572_11581	mice	n/a	x	n/a	n/a	n/a	EU	n/a	n/a	n/a	n/a	n/a	n/a	n/a	m/m	n/a	n/a
Journal of Neuroscience	2009	29 (37) 11601_11613	mice	x	n/a	n/a	n/a	n/a	US	n/a	n/a	n/a	n/a	n/a	n/a	n/a	n/a	n/a	n/a
Journal of Neuroscience	2009	29 (37) 11641_11649	human	n/a	n/a	n/a	x	different more M	EU, US, Australia	n/a	x	n/a	n/a	n/a	n/a	n/a	n/a	n/a	n/a
Journal of Neuroscience	2009	29 (37) 11662_11673	mice	n/a	n/a	n/a	x	unspecified	US	n/a	n/a	n/a	n/a	n/a	x	n/a	n/a	n/a	n/a
Journal of Neuroscience	2009	29 (37) 11686_11697	rats	n/a	x	n/a	n/a	n/a	Asia	n/a	n/a	n/a	n/a	n/a	n/a	n/a	m/m	n/a	n/a
Journal of Neuroscience	2009	29 (37) 11698_11707	rats	n/a	x	n/a	n/a	n/a	EU	n/a	n/a	n/a	n/a	n/a	n/a	n/a	f/f	n/a	n/a
Journal of Neuroscience	2009	29 (37) 11511_11522	mice	n/a	x	n/a	n/a	n/a	US	n/a	n/a	n/a	n/a	n/a	n/a	n/a	f/m	n/a	n/a
Journal of Neuroscience	2009	29 (37) 11550_11559;	mice	n/a	x	n/a	n/a	n/a	US	n/a	n/a	n/a	n/a	n/a	n/a	n/a	f/f	n/a	n/a
Journal of Neuroscience	2009	29 (37) 11582_11593	mice	n/a	x	n/a	n/a	n/a	EU, US	n/a	n/a	n/a	n/a	n/a	n/a	n/a	f/m	n/a	n/a
Journal of Neuroscience	2009	29 (38) 11794_11806	mice and rat culture	x	n/a	n/a	n/a	n/a	US, EU	n/a	n/a	n/a	n/a	n/a	n/a	n/a	n/a	n/a	n/a
Journal of Neuroscience	2009	29 (38) 11867_11879	mice	x	n/a	n/a	n/a	n/a	US	n/a	n/a	n/a	n/a	n/a	n/a	n/a	n/a	n/a	n/a
Journal of Neuroscience	2009	29 (38) 11891_11903	rats	x	n/a	n/a	n/a	n/a	Asia, US	n/a	n/a	n/a	n/a	n/a	n/a	n/a	n/a	n/a	n/a
Journal of Neuroscience	2009	29 (38) 11943_11953	rats	n/a	n/a	n/a	x	unspecified	US	n/a	x	n/a	n/a	n/a	n/a	n/a	n/a	n/a	n/a
Journal of Neuroscience	2009	29 (38) 11965_11972	mice	n/a	x	n/a	n/a	n/a	US	n/a	n/a	n/a	n/a	n/a	n/a	n/a	f/?	n/a	n/a
Journal of Neuroscience	2009	29 (38) 11973_11981	mice culture	x	n/a	n/a	n/a	n/a	US	n/a	n/a	n/a	n/a	n/a	n/a	n/a	n/a	n/a	n/a
Journal of Neuroscience	2009	29 (38) 12000_12008	mice	n/a	n/a	n/a	x	different more M	US	n/a	x	n/a	n/a	n/a	n/a	n/a	n/a	n/a	n/a
Journal of Neuroscience	2009	29 (38) 11723_11731	mice	x	n/a	n/a	n/a	n/a	US	n/a	n/a	n/a	n/a	n/a	n/a	n/a	n/a	n/a	n/a
Journal of Neuroscience	2009	29 (38) 11772_11782	human	n/a	n/a	n/a	x	equal	EU	x	n/a	n/a	n/a	n/a	n/a	n/a	n/a	f/f	f/f
Journal of Neuroscience	2009	29 (38) 11807_11816	rats	n/a	x	n/a	n/a	n/a	US	n/a	n/a	n/a	n/a	n/a	n/a	n/a	m/f	n/a	n/a
Journal of Neuroscience	2009	29 (38) 11817_11827	mice	x	n/a	n/a	n/a	n/a	US, UK	n/a	n/a	n/a	n/a	n/a	n/a	n/a	n/a	n/a	n/a
Journal of Neuroscience	2009	29 (38) 11852_11858	rats	x	n/a	n/a	n/a	n/a	US	n/a	n/a	n/a	n/a	n/a	n/a	n/a	n/a	n/a	n/a
Journal of Neuroscience	2009	29 (38) 11745_11752	human	n/a	n/a	n/a	x	equal	Canada	n/a	x	n/a	n/a	n/a	n/a	n/a	n/a	f/m	n/a
Journal of Neuroscience	2009	29 (38) 11828_11840	rats	n/a	x	n/a	n/a	n/a	Canada, Asia	n/a	n/a	n/a	n/a	n/a	n/a	n/a	f/f	n/a	n/a
Journal of Neuroscience	2009	29 (38) 11841_11851	human	x	n/a	n/a	n/a	n/a	EU, Asia, UK	n/a	n/a	n/a	n/a	n/a	n/a	n/a	n/a	n/a	n/a
Journal of Neuroscience	2009	29 (38) 11859_11866	mice	n/a	n/a	x	n/a	n/a	USA, Asia	n/a	n/a	n/a	n/a	n/a	n/a	n/a	m/m	n/a	n/a
Journal of Neuroscience	2009	29 (38) 11880_11890	humans	n/a	n/a	n/a	x	equal	USA	n/a	x	n/a	n/a	n/a	n/a	n/a	n/a	f/m	n/a
Journal of Neuroscience	2009	29 (38) 11933_11942	humans	x	n/a	n/a	n/a	n/a	USA	n/a	n/a	n/a	n/a	n/a	n/a	n/a	n/a	n/a	n/a
Journal of Neuroscience	2009	29 (38) 11954_11964	rats	n/a	x	n/a	n/a	n/a	USA	n/a	n/a	n/a	n/a	n/a	n/a	n/a	m/m	n/a	n/a
Journal of Neuroscience	2009	29 (38) 11993_11999	humans	n/a	n/a	n/a	x	different (more f)	UK	n/a	x	n/a	n/a	n/a	n/a	n/a	n/a	n/a	n/a
Journal of Neuroscience	2009	29 (38) 11761_11771	mice	n/a	n/a	n/a	x	equal	EU	n/a	n/a	n/a	n/a	n/a	x	n/a	n/a	f/m	n/a
Journal of Neuroscience	2009	29 (38) 11982_11992	mice cells	x	n/a	n/a	n/a	n/a	USA	n/a	n/a	n/a	n/a	n/a	n/a	n/a	n/a	n/a	n/a
Journal of Neuroscience	2009	29 (39) 12070_12078	mice	x	n/a	n/a	n/a	n/a	Asia	n/a	n/a	n/a	n/a	n/a	n/a	n/a	n/a	n/a	n/a
Journal of Neuroscience	2009	29 (39) 12101_12114	rats	x	n/a	n/a	n/a	n/a	USA	n/a	n/a	n/a	n/a	n/a	n/a	n/a	n/a	n/a	n/a
Journal of Neuroscience	2009	29 (39) 12167_12173	rats	n/a	x	n/a	n/a	n/a	EU	n/a	n/a	n/a	n/a	n/a	n/a	n/a	m/f	n/a	n/a
Journal of Neuroscience	2009	29 (39) 12255_12264	mice, rats	x (mice)	x (rats)	n/a	n/a	n/a	USA	n/a	n/a	n/a	n/a	n/a	n/a	n/a	n/a	n/a	n/a
Journal of Neuroscience	2009	29 (39) 12332_12342	mice	x	n/a	n/a	n/a	n/a	UK	n/a	n/a	n/a	n/a	n/a	n/a	n/a	n/a	n/a	n/a
Journal of Neuroscience	2009	29 (39) 12131_12144	rat cells	x	n/a	n/a	n/a	n/a	EU, Russia	n/a	n/a	n/a	n/a	n/a	n/a	n/a	n/a	n/a	n/a
Journal of Neuroscience	2009	29 (39) 12174_12182	mice embryos	x	n/a	n/a	n/a	n/a	EU	n/a	n/a	n/a	n/a	n/a	n/a	n/a	n/a	x	rat embryo
Journal of Neuroscience	2009	29 (39) 12210_12219	rats	n/a	n/a	x	n/a	n/a	EU	n/a	n/a	n/a	n/a	n/a	n/a	n/a	m/m	n/a	n/a
Journal of Neuroscience	2009	29 (39) 12302_12314	mice	n/a	x	n/a	n/a	n/a	EU	n/a	n/a	n/a	n/a	n/a	n/a	n/a	f/m	n/a	n/a
Journal of Neuroscience	2009	29 (39) 12343_12354	mice cells	x	n/a	n/a	n/a	n/a	USA	n/a	n/a	n/a	n/a	n/a	n/a	n/a	n/a	n/a	n/a
Journal of Neuroscience	2009	29 (39) 12035_12044	humans	x	n/a	n/a	n/a	n/a	USA, UK, EU	n/a	n/a	n/a	n/a	n/a	n/a	n/a	n/a	n/a	n/a
Journal of Neuroscience	2009	29 (39) 12059_12069	humans	n/a	n/a	n/a	x	different (more m)	Asia	n/a	x	n/a	n/a	n/a	n/a	n/a	n/a	n/a	n/a
Journal of Neuroscience	2009	29 (39) 12115_12124	mice	x	n/a	n/a	n/a	n/a	USA	n/a	n/a	n/a	n/a	n/a	n/a	n/a	n/a	n/a	n/a
Journal of Neuroscience	2009	29 (39) 12125_12130	humans	n/a	n/a	n/a	x	equal	UK, EU	n/a	x	n/a	n/a	n/a	n/a	n/a	n/a	m/m	n/a
Journal of Neuroscience	2009	29 (39) 12220_12228	rats	n/a	x	n/a	n/a	n/a	USA	n/a	n/a	n/a	n/a	n/a	n/a	n/a	f/m	n/a	n/a
Journal of Neuroscience	2009	29 (39) 12236_12243	humans	n/a	n/a	n/a	x	equal	UK, EU	n/a	x	n/a	n/a	n/a	n/a	n/a	n/a	m/m	n/a
Journal of Neuroscience	2009	29 (39) 12244_12254	rats	n/a	x	n/a	n/a	n/a	Asia	n/a	n/a	n/a	n/a	n/a	n/a	n/a	f/m	n/a	n/a
Journal of Neuroscience	2009	29 (39) 12265_12274	humans	n/a	n/a	n/a	x	different (more m in 1, more f in 1), equal (1 exp)	USA	n/a	x	n/a	n/a	n/a	n/a	n/a	n/a	n/a	n/a
Journal of Neuroscience	2009	29 (39) 12275_12283	mice	n/a	x	n/a	n/a	n/a	USA	n/a	n/a	n/a	n/a	n/a	n/a	n/a	m/m	n/a	n/a
Journal of Neuroscience	2009	29 (39) 12315_12320	humans	n/a	n/a	n/a	x	different (more m)	USA, EU	n/a	x	n/a	n/a	n/a	n/a	n/a	n/a	n/a	n/a
Journal of Neuroscience	2009	29 (39) 12321_12331	humans	n/a	n/a	n/a	x	different (more f)	EU	n/a	x	n/a	n/a	n/a	n/a	n/a	n/a	n/a	n/a
Journal of Neuroscience	2009	29 (39) 12079_12088	mice	x	n/a	n/a	n/a	n/a	USA	n/a	n/a	n/a	n/a	n/a	n/a	n/a	n/a	n/a	n/a
Journal of Neuroscience	2009	29 (39) 12089_12100	mice	n/a	n/a	n/a	x	equal	USA, Canada	n/a	x	n/a	n/a	n/a	n/a	n/a	n/a	f/m	n/a
Journal of Neuroscience	2009	29 (39) 12187_12195	mice	n/a	n/a	n/a	x	unspecified	USA	n/a	n/a	n/a	n/a	n/a	x	n/a	n/a	n/a	n/a
Journal of Neuroscience	2009	29 (40) 12393_12400	rat cells	x	n/a	n/a	n/a	n/a	USA	n/a	n/a	n/a	n/a	n/a	n/a	n/a	n/a	n/a	n/a
Journal of Neuroscience	2009	29 (40) 12449_12466	rat embryos	x	n/a	n/a	n/a	n/a	Canada, USA	n/a	n/a	n/a	n/a	n/a	n/a	n/a	n/a	x	mice embryo
Journal of Neuroscience	2009	29 (40) 12584_12596	mice cells, rat cells	x	n/a	n/a	n/a	n/a	EU	n/a	n/a	n/a	n/a	n/a	n/a	n/a	n/a	n/a	n/a
Journal of Neuroscience	2009	29 (40) 12625_12635	mice cells	x	n/a	n/a	n/a	n/a	USA	n/a	n/a	n/a	n/a	n/a	n/a	n/a	n/a	n/a	n/a
Journal of Neuroscience	2009	29 (40) 12641_12652	rat cells	x	n/a	n/a	n/a	n/a	EU, UK	n/a	n/a	n/a	n/a	n/a	n/a	n/a	n/a	n/a	n/a
Journal of Neuroscience	2009	29 (40) 12702_12710	mice culture	x	n/a	n/a	n/a	n/a	USA	n/a	n/a	n/a	n/a	n/a	n/a	n/a	n/a	n/a	n/a
Journal of Neuroscience	2009	29 (40) 12401_12411	mice, rats	x	n/a	n/a	n/a	n/a	Asia, USA	n/a	n/a	n/a	n/a	n/a	n/a	n/a	n/a	n/a	n/a
Journal of Neuroscience	2009	29 (40) 12419_12427	humans, human cells	x	n/a	n/a	n/a	n/a	USA	n/a	n/a	n/a	n/a	n/a	n/a	n/a	n/a	n/a	n/a
Journal of Neuroscience	2009	29 (40) 12506_12520	mice embryos	x	n/a	n/a	n/a	n/a	EU	n/a	n/a	n/a	n/a	n/a	n/a	n/a	n/a	x	mice embryo
Journal of Neuroscience	2009	29 (40) 12542_12557	mice embryos	x	n/a	n/a	n/a	n/a	EU, USA	n/a	n/a	n/a	n/a	n/a	n/a	n/a	n/a	x	rat embryo
Journal of Neuroscience	2009	29 (40) 12664_12674	rats	x	n/a	n/a	n/a	n/a	USA	n/a	n/a	n/a	n/a	n/a	n/a	n/a	n/a	n/a	n/a
Journal of Neuroscience	2009	29 (40) 12384_12392	humans	n/a	n/a	n/a	x	different (more f)	EU	n/a	x	n/a	n/a	n/a	n/a	n/a	n/a	n/a	n/a
Journal of Neuroscience	2009	29 (40) 12484_12496	mice	n/a	x	n/a	n/a	n/a	USA	n/a	n/a	n/a	n/a	n/a	n/a	n/a	m/f	n/a	n/a
Journal of Neuroscience	2009	29 (40) 12558_12567	humans	x	n/a	n/a	n/a	n/a	USA	n/a	n/a	n/a	n/a	n/a	n/a	n/a	n/a	n/a	n/a
Journal of Neuroscience	2009	29 (40) 12568_12573	humans	n/a	n/a	x	n/a	n/a	USA	n/a	n/a	n/a	n/a	n/a	n/a	n/a	f/m	n/a	n/a
Journal of Neuroscience	2009	29 (40) 12574_12583	humans	n/a	n/a	n/a	x	different (more m)	UK, EU	n/a	x	n/a	n/a	n/a	n/a	n/a	n/a	n/a	n/a
Journal of Neuroscience	2009	29 (40) 12597_12605	rats	n/a	x	n/a	n/a	n/a	USA, EU	n/a	n/a	n/a	n/a	n/a	n/a	n/a	m/m	n/a	n/a
Journal of Neuroscience	2009	29 (40) 12606_12616	humans	n/a	n/a	n/a	x	different (more m)	UK	n/a	x	n/a	n/a	n/a	n/a	n/a	n/a	n/a	n/a
Journal of Neuroscience	2009	29 (40) 12617_12624	humans	n/a	x	n/a	n/a	n/a	UK, EU	n/a	n/a	n/a	n/a	n/a	n/a	n/a	m/m	n/a	n/a
Journal of Neuroscience	2009	29 (40) 12675_12685	humans	n/a	n/a	n/a	x	different (more f)	USA	n/a	x	n/a	n/a	n/a	n/a	n/a	n/a	n/a	n/a
Journal of Neuroscience	2009	29 (40) 12695_12701	humans	n/a	n/a	n/a	x	equal	Asia	n/a	x	n/a	n/a	n/a	n/a	n/a	n/a	m/m	n/a
Journal of Neuroscience	2009	29 (40) 12428_12439	mice	x	n/a	n/a	n/a	n/a	USA, Canada	n/a	n/a	n/a	n/a	n/a	n/a	n/a	n/a	n/a	n/a
Journal of Neuroscience	2009	29 (40) 12440_12448	mice	x	n/a	n/a	n/a	n/a	USA	n/a	n/a	n/a	n/a	n/a	n/a	n/a	n/a	n/a	n/a
Journal of Neuroscience	2009	29 (40) 12467_12476	human cells	x	n/a	n/a	n/a	n/a	USA	n/a	n/a	n/a	n/a	n/a	n/a	n/a	n/a	n/a	n/a
Journal of Neuroscience	2009	29 (40) 12497_12505	rats, mice cells	x (mice cells)	x (rats)	n/a	n/a	n/a	Canada, USA, NZ	n/a	n/a	n/a	n/a	n/a	n/a	n/a	n/a	n/a	n/a
Journal of Neuroscience	2009	29 (40) 12532_12541	rats	n/a	x	n/a	n/a	n/a	USA	n/a	n/a	n/a	n/a	n/a	n/a	n/a	f/m	n/a	n/a
Journal of Neuroscience	2009	29 (40) 12636_12640	mice	x	n/a	n/a	n/a	n/a	USA, EU	n/a	n/a	n/a	n/a	n/a	n/a	n/a	n/a	n/a	n/a
Journal of Neuroscience	2009	29 (40) 12686_12694	humans	n/a	n/a	n/a	x	equal	USA	n/a	x	n/a	n/a	n/a	n/a	n/a	n/a	m/m	n/a
Journal of Neuroscience	2009	29 (41) 12845_12854	rat cells	x	n/a	n/a	n/a	n/a	USA	n/a	n/a	n/a	n/a	n/a	n/a	n/a	n/a	n/a	n/a
Journal of Neuroscience	2009	29 (41) 12896_12908	rats, mice	x (mice)	x (rats)	n/a	n/a	n/a	Asia, UK	n/a	n/a	n/a	n/a	n/a	n/a	n/a	n/a	n/a	n/a
Journal of Neuroscience	2009	29 (41) 12919_12929	mice	x	n/a	n/a	n/a	n/a	EU	n/a	n/a	n/a	n/a	n/a	n/a	n/a	n/a	n/a	n/a
Journal of Neuroscience	2009	29 (41) 13019_13029	rat cells	x	n/a	n/a	n/a	n/a	Asia, USA	n/a	n/a	n/a	n/a	n/a	n/a	n/a	n/a	n/a	n/a
Journal of Neuroscience	2009	29 (41) 13063_13073	mice, mice cells	x (mice)	x (cells)	n/a	n/a	n/a	Asia, EU, USA	n/a	n/a	n/a	n/a	n/a	n/a	n/a	n/a	n/a	n/a
Journal of Neuroscience	2009	29 (41) 12865_12877	mice	x	n/a	n/a	n/a	n/a	USA	n/a	n/a	n/a	n/a	n/a	n/a	n/a	n/a	n/a	n/a
Journal of Neuroscience	2009	29 (41) 12982_12993	rats	n/a	n/a	n/a	x	unspecified	USA	n/a	x	n/a	n/a	n/a	n/a	n/a	n/a	n/a	n/a
Journal of Neuroscience	2009	29 (41) 12855_12864	rats	n/a	x	n/a	n/a	n/a	UK	n/a	n/a	n/a	n/a	n/a	n/a	n/a	m/m	n/a	n/a
Journal of Neuroscience	2009	29 (41) 12886_12895	rats	x	n/a	n/a	n/a	n/a	USA	n/a	n/a	n/a	n/a	n/a	n/a	n/a	n/a	n/a	n/a
Journal of Neuroscience	2009	29 (41) 12909_12918	mice	x	n/a	n/a	n/a	n/a	USA	n/a	n/a	n/a	n/a	n/a	n/a	n/a	n/a	n/a	n/a
Journal of Neuroscience	2009	29 (41) 12930_12939	humans	n/a	n/a	n/a	x	different (more f), equal (control)	USA	n/a	x	n/a	n/a	n/a	n/a	n/a	n/a	n/a	n/a
Journal of Neuroscience	2009	29 (41) 12948_12956	humans	x	n/a	n/a	n/a	n/a	USA	n/a	n/a	n/a	n/a	n/a	n/a	n/a	n/a	n/a	n/a
Journal of Neuroscience	2009	29 (41) 12970_12981	rats	n/a	x	n/a	n/a	n/a	USA, EU	n/a	n/a	n/a	n/a	n/a	n/a	n/a	m/m	n/a	n/a
Journal of Neuroscience	2009	29 (41) 13053_13062	rats	n/a	x	n/a	n/a	n/a	USA	n/a	n/a	n/a	n/a	n/a	n/a	n/a	?/f	n/a	n/a
Journal of Neuroscience	2009	29 (41) 13079_13089	mice	n/a	x	n/a	n/a	n/a	EU	n/a	n/a	n/a	n/a	n/a	n/a	n/a	?/f	n/a	n/a
Journal of Neuroscience	2009	29 (41) 12957_12969	humans	n/a	n/a	n/a	x	equal, different (control, more f)	USA	n/a	x	n/a	n/a	n/a	n/a	n/a	n/a	n/a	n/a
Journal of Neuroscience	2009	29 (41) 12994_13005	human tissue, rat cells	x	n/a	n/a	n/a	n/a	Australia, USA	n/a	n/a	n/a	n/a	n/a	n/a	n/a	n/a	n/a	n/a
Journal of Neuroscience	2009	29 (41) 13006_13018	rats	n/a	n/a	n/a	x	unspecified	USA	n/a	x	n/a	n/a	n/a	n/a	n/a	n/a	n/a	n/a
Journal of Neuroscience	2009	29 (42) 13106_13114	mice	n/a	x	n/a	n/a	n/a	EU	n/a	n/a	n/a	n/a	n/a	n/a	n/a	m/m	n/a	n/a
Journal of Neuroscience	2009	29 (42) 13202_13209	mice	n/a	x	n/a	n/a	n/a	USA	n/a	n/a	n/a	n/a	n/a	n/a	n/a	m/m	n/a	n/a
Journal of Neuroscience	2009	29 (42) 13264_13273	mice, rats	n/a	x	n/a	n/a	n/a	USA, Canada	n/a	n/a	n/a	n/a	n/a	n/a	n/a	m/m	n/a	n/a
Journal of Neuroscience	2009	29 (42) 13292_13301	rat cells	x	n/a	n/a	n/a	n/a	South America, USA	n/a	n/a	n/a	n/a	n/a	n/a	n/a	n/a	n/a	n/a
Journal of Neuroscience	2009	29 (42) 13315_13327	rats	x	n/a	n/a	n/a	n/a	EU	n/a	n/a	n/a	n/a	n/a	n/a	n/a	n/a	n/a	n/a
Journal of Neuroscience	2009	29 (42) 13344_13352	mice	n/a	n/a	n/a	x	unspecified	USA	n/a	x	n/a	n/a	n/a	n/a	n/a	n/a	n/a	n/a
Journal of Neuroscience	2009	29 (42) 13353_13364	rats	x	n/a	n/a	n/a	n/a	EU	n/a	n/a	n/a	n/a	n/a	n/a	n/a	n/a	n/a	n/a
Journal of Neuroscience	2009	29 (42) 13377_13388	rats, mice, rat cells	n/a	x	n/a	n/a	n/a	USA	n/a	n/a	n/a	n/a	n/a	n/a	n/a	f/f	n/a	n/a
Journal of Neuroscience	2009	29 (42) 13222_13231	rats	x	n/a	n/a	n/a	n/a	Asia, USA	n/a	n/a	n/a	n/a	n/a	n/a	n/a	n/a	n/a	n/a
Journal of Neuroscience	2009	29 (42) 13389_13400	mice embryos	x	n/a	n/a	n/a	n/a	EU	n/a	n/a	n/a	n/a	n/a	n/a	n/a	n/a	x	rat embryo culture
Journal of Neuroscience	2009	29 (42) 13147_13157	humans	x	n/a	n/a	n/a	n/a	EU, Australia	n/a	n/a	n/a	n/a	n/a	n/a	n/a	n/a	n/a	n/a
Journal of Neuroscience	2009	29 (42) 13158_13164	humans	n/a	n/a	n/a	x	different (more f)	USA	n/a	x	n/a	n/a	n/a	n/a	n/a	n/a	n/a	n/a
Journal of Neuroscience	2009	29 (42) 13165_13171	humans	n/a	n/a	n/a	x	equal	USA	n/a	x	n/a	n/a	n/a	n/a	n/a	n/a	m/m	n/a
Journal of Neuroscience	2009	29 (42) 13182_13189	rats	n/a	x	n/a	n/a	n/a	Asia, EU, UK	n/a	n/a	n/a	n/a	n/a	n/a	n/a	m/?	n/a	n/a
Journal of Neuroscience	2009	29 (42) 13232_13241	rats	n/a	x	n/a	n/a	n/a	EU, USA	n/a	n/a	n/a	n/a	n/a	n/a	n/a	m/m	n/a	n/a
Journal of Neuroscience	2009	29 (42) 13255_13263	humans	x	n/a	n/a	n/a	n/a	USA	n/a	n/a	n/a	n/a	n/a	n/a	n/a	n/a	n/a	n/a
Journal of Neuroscience	2009	29 (42) 13274_13282	rats	n/a	n/a	x	n/a	n/a	USA	n/a	n/a	n/a	n/a	n/a	n/a	n/a	m/f	n/a	n/a
Journal of Neuroscience	2009	29 (42) 13302_13314	humans	n/a	n/a	n/a	x	equal	UK	n/a	x	n/a	n/a	n/a	n/a	n/a	n/a	huh/m	n/a
Journal of Neuroscience	2009	29 (42) 13338_13343	humans	n/a	n/a	n/a	x	different (more f)	EU	n/a	x	n/a	n/a	n/a	n/a	n/a	n/a	n/a	n/a
Journal of Neuroscience	2009	29 (42) 13365_13376	rats	n/a	x	n/a	n/a	n/a	USA	n/a	n/a	n/a	n/a	n/a	n/a	n/a	m/m	n/a	n/a
Journal of Neuroscience	2009	29 (42) 13401_13409	rats	n/a	n/a	n/a	x	unspecified	UK, Asia	n/a	x	n/a	n/a	n/a	n/a	n/a	n/a	n/a	n/a
Journal of Neuroscience	2009	29 (42) 13410_13417	humans	n/a	n/a	n/a	x	different (more m)	EU	n/a	x	n/a	n/a	n/a	n/a	n/a	n/a	n/a	n/a
Journal of Neuroscience	2009	29 (42) 13418_13427	humans	n/a	n/a	n/a	x	equal (experimental), different control (more f)	USA, UK, EU	n/a	x	n/a	n/a	n/a	n/a	n/a	n/a	n/a	n/a
Journal of Neuroscience	2009	29 (42) 13126_13135	mice	n/a	n/a	n/a	x	unspecified	EU	n/a	x	n/a	n/a	n/a	n/a	n/a	n/a	n/a	n/a
Journal of Neuroscience	2009	29 (42) 13136_13146	mice	x	n/a	n/a	n/a	n/a	USA	n/a	n/a	n/a	n/a	n/a	n/a	n/a	n/a	n/a	n/a
Journal of Neuroscience	2009	29 (42) 13242_13254	mice, rats	n/a	x	n/a	n/a	n/a	USA	n/a	n/a	n/a	n/a	n/a	n/a	n/a	f/m	n/a	n/a
Journal of Neuroscience	2009	29 (43) 13454_13464	rats	x	n/a	n/a	n/a	n/a	USA	n/a	n/a	n/a	n/a	n/a	n/a	n/a	n/a	n/a	n/a
Journal of Neuroscience	2009	29 (43) 13473_13483	mice	x	n/a	n/a	n/a	n/a	EU, UK	n/a	n/a	n/a	n/a	n/a	n/a	n/a	n/a	n/a	n/a
Journal of Neuroscience	2009	29 (43) 13603_13612	rats	n/a	x	n/a	n/a	n/a	USA	n/a	n/a	n/a	n/a	n/a	n/a	n/a	?/m	n/a	n/a
Journal of Neuroscience	2009	29 (43) 13630_13639	rat culture	x	n/a	n/a	n/a	n/a	USA, Asia	n/a	n/a	n/a	n/a	n/a	n/a	n/a	n/a	n/a	n/a
Journal of Neuroscience	2009	29 (43) 13640_13648	mice	n/a	n/a	x	n/a	n/a	EU, USA	n/a	n/a	n/a	n/a	n/a	n/a	n/a	m/m	n/a	n/a
Journal of Neuroscience	2009	29 (43) 13649_13661	rats	x	n/a	n/a	n/a	n/a	EU	n/a	n/a	n/a	n/a	n/a	n/a	n/a	n/a	n/a	n/a
Journal of Neuroscience	2009	29 (43) 13684_13690	mice	n/a	n/a	n/a	x	unspecified	USA	n/a	x	n/a	n/a	n/a	n/a	n/a	n/a	n/a	n/a
Journal of Neuroscience	2009	29 (43) 13720_13729	rats culture, mice culture	x	n/a	n/a	n/a	n/a	Asia, EU, USA	n/a	n/a	n/a	n/a	n/a	n/a	n/a	n/a	n/a	n/a
Journal of Neuroscience	2009	29 (43) 13503_13515	mice	n/a	n/a	n/a	x	unspecified	EU	n/a	x	n/a	n/a	n/a	n/a	n/a	n/a	n/a	n/a
Journal of Neuroscience	2009	29 (43) 13672_13683	mice	x	n/a	n/a	n/a	n/a	USA	n/a	n/a	n/a	n/a	n/a	n/a	n/a	n/a	n/a	n/a
Journal of Neuroscience	2009	29 (43) 13691_13701	rats	x	n/a	n/a	n/a	n/a	EU, Australia	n/a	n/a	n/a	n/a	n/a	n/a	n/a	n/a	n/a	n/a
Journal of Neuroscience	2009	29 (43) 13710_13719	mice embryos	x	n/a	n/a	n/a	n/a	USA	n/a	n/a	n/a	n/a	n/a	n/a	n/a	n/a	x	rat embryo
Journal of Neuroscience	2009	29 (43) 13445_13453	humans	n/a	n/a	n/a	x	equal (behaviour, fMRI), different (MEG, more f)	EU	n/a	x	n/a	n/a	n/a	n/a	n/a	n/a	n/a	n/a
Journal of Neuroscience	2009	29 (43) 13465_13472	humans	n/a	n/a	n/a	x	equal	EU	n/a	x	n/a	n/a	n/a	n/a	n/a	n/a	m/m	n/a
Journal of Neuroscience	2009	29 (43) 13494_13502	rats	n/a	x	n/a	n/a	n/a	USA	n/a	n/a	n/a	n/a	n/a	n/a	n/a	m/f	n/a	n/a
Journal of Neuroscience	2009	29 (43) 13516_13523	humans	n/a	n/a	n/a	x	equal	UK	n/a	x	n/a	n/a	n/a	n/a	n/a	n/a	m/f	n/a
Journal of Neuroscience	2009	29 (43) 13524_13531	humans	x	n/a	n/a	n/a	n/a	USA	n/a	n/a	n/a	n/a	n/a	n/a	n/a	n/a	n/a	n/a
Journal of Neuroscience	2009	29 (43) 13532_13542	mice	n/a	n/a	n/a	x	unspecified	USA	n/a	x	n/a	n/a	n/a	n/a	n/a	n/a	n/a	n/a
Journal of Neuroscience	2009	29 (43) 13613_13620	humans	x	n/a	n/a	n/a	n/a	USA, Asia	n/a	n/a	n/a	n/a	n/a	n/a	n/a	n/a	n/a	n/a
Journal of Neuroscience	2009	29 (43) 13621_13629	humans	n/a	n/a	n/a	x	different (more f)	USA	n/a	x	n/a	n/a	n/a	n/a	n/a	n/a	n/a	n/a
Journal of Neuroscience	2009	29 (43) 13730_13734	humans	n/a	x	n/a	n/a	n/a	Asia	n/a	n/a	n/a	n/a	n/a	n/a	n/a	m/m	n/a	n/a
Journal of Neuroscience	2009	29 (43) 13735_13741	humans	n/a	n/a	n/a	x	equal	EU, UK	n/a	x	n/a	n/a	n/a	n/a	n/a	n/a	m/m	n/a
Journal of Neuroscience	2009	29 (43) 13435_13444	mice	x	n/a	n/a	n/a	n/a	USA	n/a	n/a	n/a	n/a	n/a	n/a	n/a	n/a	n/a	n/a
Journal of Neuroscience	2009	29 (43) 13543_13556	mice, human tissue	x (mice)	x (human tissue)	n/a	n/a	n/a	USA	n/a	n/a	n/a	n/a	n/a	n/a	n/a	n/a	n/a	n/a
Journal of Neuroscience	2009	29 (43) 13578_13588	mice	x	n/a	n/a	n/a	n/a	USA	n/a	n/a	n/a	n/a	n/a	n/a	n/a	n/a	n/a	n/a
Journal of Neuroscience	2009	29 (43) 13589_13602	mice	n/a	n/a	n/a	x	unspecified	USA	n/a	n/a	x	n/a	n/a	n/a	n/a	n/a	n/a	n/a
Journal of Neuroscience	2009	29 (44) 13746_13750	humans	n/a	n/a	n/a	x	equal	EU	n/a	x	n/a	n/a	n/a	n/a	n/a	n/a	f/m	n/a
Journal of Neuroscience	2009	29 (44) 13770_13784	mice	x	n/a	n/a	n/a	n/a	EU, South America	n/a	n/a	n/a	n/a	n/a	n/a	n/a	n/a	n/a	n/a
Journal of Neuroscience	2009	29 (44) 13883_13897	mice	n/a	n/a	n/a	x	unspecified	USA	x	n/a	n/a	n/a	n/a	n/a	n/a	n/a	n/a	m/m
Journal of Neuroscience	2009	29 (44) 13909_13918	mice	n/a	n/a	n/a	x	unspecified	USA	n/a	x	n/a	n/a	n/a	n/a	n/a	n/a	n/a	n/a
Journal of Neuroscience	2009	29 (44) 13929_13944	mice	n/a	n/a	n/a	x	unspecified	USA	n/a	x	n/a	n/a	n/a	n/a	n/a	n/a	n/a	n/a
Journal of Neuroscience	2009	29 (44) 14039_14049	rats	n/a	x	n/a	n/a	n/a	Asia, USA	n/a	n/a	n/a	n/a	n/a	n/a	n/a	m/m	n/a	n/a
Journal of Neuroscience	2009	29 (44) 13751_13760	mice	n/a	x	n/a	n/a	n/a	USA	n/a	n/a	n/a	n/a	n/a	n/a	n/a	m/m	n/a	n/a
Journal of Neuroscience	2009	29 (44) 13809_13814	humans	n/a	n/a	n/a	x	equal	USA, EU	n/a	x	n/a	n/a	n/a	n/a	n/a	n/a	m/f	n/a
Journal of Neuroscience	2009	29 (44) 13837_13849	rats	n/a	n/a	x	n/a	n/a	EU	n/a	n/a	n/a	n/a	n/a	n/a	n/a	m/m	n/a	n/a
Journal of Neuroscience	2009	29 (44) 13860_13869	rats	x	n/a	n/a	n/a	n/a	Asia, USA	n/a	n/a	n/a	n/a	n/a	n/a	n/a	n/a	n/a	n/a
Journal of Neuroscience	2009	29 (44) 13952_13961	rats	n/a	x	n/a	n/a	n/a	USA	n/a	n/a	n/a	n/a	n/a	n/a	n/a	m/m	n/a	n/a
Journal of Neuroscience	2009	29 (44) 13962_13970	humans	n/a	n/a	n/a	x	equal	EU	n/a	x	n/a	n/a	n/a	n/a	n/a	n/a	m/m	n/a
Journal of Neuroscience	2009	29 (44) 13992_14003	humans	x	n/a	n/a	n/a	n/a	USA	n/a	n/a	n/a	n/a	n/a	n/a	n/a	n/a	n/a	n/a
Journal of Neuroscience	2009	29 (44) 14015_14025	rats	n/a	x	n/a	n/a	n/a	USA, Australia, UK	n/a	n/a	n/a	n/a	n/a	n/a	n/a	f/f	n/a	n/a
Journal of Neuroscience	2009	29 (44) 14026_14038	humans	x	n/a	n/a	n/a	n/a	EU, UK	n/a	n/a	n/a	n/a	n/a	n/a	n/a	n/a	n/a	n/a
Journal of Neuroscience	2009	29 (44) 14050_14056	humans	n/a	n/a	n/a	x	different (more m), equal (control)	USA	n/a	n/a	n/a	x	n/a	n/a	n/a	n/a	n/a	n/a
Journal of Neuroscience	2009	29 (44) 13761_13769	mice	x	n/a	n/a	n/a	n/a	Asia, EU	n/a	n/a	n/a	n/a	n/a	n/a	n/a	n/a	n/a	n/a
Journal of Neuroscience	2009	29 (44) 13823_13836	rats	n/a	n/a	x	n/a	n/a	USA, Asia	n/a	n/a	n/a	n/a	n/a	n/a	n/a	m/m	n/a	n/a
Journal of Neuroscience	2009	29 (44) 13850_13859	mice	x	n/a	n/a	n/a	n/a	USA	n/a	n/a	n/a	n/a	n/a	n/a	n/a	n/a	n/a	n/a
Journal of Neuroscience	2009	29 (44) 13971_13980	mice	x	n/a	n/a	n/a	n/a	USA, EU	n/a	n/a	n/a	n/a	n/a	n/a	n/a	n/a	n/a	n/a
Journal of Neuroscience	2009	29 (45) 14120_14126	mice	x	n/a	n/a	n/a	n/a	USA	n/a	n/a	n/a	n/a	n/a	n/a	n/a	n/a	n/a	n/a
Journal of Neuroscience	2009	29 (45) 14185_14198	rat cells	x	n/a	n/a	n/a	n/a	USA, Asia	n/a	n/a	n/a	n/a	n/a	n/a	n/a	n/a	n/a	n/a
Journal of Neuroscience	2009	29 (45) 14247_14256	mice	n/a	n/a	n/a	x	different (experimenta more m), equal (control)	USA	n/a	n/a	x	n/a	n/a	n/a	n/a	n/a	n/a	n/a
Journal of Neuroscience	2009	29 (45) 14257_14264	rat cells	x	n/a	n/a	n/a	n/a	UK	n/a	n/a	n/a	n/a	n/a	n/a	n/a	n/a	n/a	n/a
Journal of Neuroscience	2009	29 (45) 14086_14099	mice	x	n/a	n/a	n/a	n/a	USA, EU	n/a	n/a	n/a	n/a	n/a	n/a	n/a	n/a	n/a	n/a
Journal of Neuroscience	2009	29 (45) 14211_14222	mice	x	n/a	n/a	n/a	n/a	Canada, UK, USA	n/a	n/a	n/a	n/a	n/a	n/a	n/a	n/a	n/a	n/a
Journal of Neuroscience	2009	29 (45) 14309_14322	mice	x	n/a	n/a	n/a	n/a	USA	n/a	n/a	n/a	n/a	n/a	n/a	n/a	n/a	n/a	n/a
Journal of Neuroscience	2009	29 (45) 14334_14341	mice	x	n/a	n/a	n/a	n/a	EU	n/a	n/a	n/a	n/a	n/a	n/a	n/a	n/a	n/a	n/a
Journal of Neuroscience	2009	29 (45) 14077_14085	mice	n/a	x	n/a	n/a	n/a	USA	n/a	n/a	n/a	n/a	n/a	n/a	n/a	f/m	n/a	n/a
Journal of Neuroscience	2009	29 (45) 14100_14107	humans	n/a	n/a	n/a	x	different (experimental, more f), equal (control)	USA	n/a	x	n/a	n/a	n/a	n/a	n/a	n/a	n/a	n/a
Journal of Neuroscience	2009	29 (45) 14127_14135	rats	x	n/a	n/a	n/a	n/a	UK	n/a	n/a	n/a	n/a	n/a	n/a	n/a	n/a	n/a	n/a
Journal of Neuroscience	2009	29 (45) 14236_14246	humans	n/a	n/a	n/a	x	different (more f)	Canada	n/a	x	n/a	n/a	n/a	n/a	n/a	n/a	n/a	n/a
Journal of Neuroscience	2009	29 (45) 14299_14308	rats	n/a	x	n/a	n/a	n/a	EU, USA	n/a	n/a	n/a	n/a	n/a	n/a	n/a	m/f	n/a	n/a
Journal of Neuroscience	2009	29 (45) 14342_14351	human	n/a	n/a	n/a	x	different (more m)	EU	n/a	x	n/a	n/a	n/a	n/a	n/a	n/a	n/a	n/a
Journal of Neuroscience	2009	29 (45) 14352_14362	rats	n/a	n/a	x	n/a	n/a	USA	n/a	n/a	n/a	n/a	n/a	n/a	n/a	f/m	n/a	n/a
Journal of Neuroscience	2009	29 (45) 14057_14065	mice, rats	n/a	n/a	n/a	x	unspecified	USA, Canada, Australia	n/a	x	n/a	n/a	n/a	n/a	n/a	n/a	n/a	n/a
Journal of Neuroscience	2009	29 (45) 14108_14119	mice	n/a	n/a	n/a	x	different (exp 1 (more m), exp 3 (more f)), equal (exp 2)	EU	n/a	x	n/a	n/a	n/a	n/a	n/a	n/a	n/a	n/a
Journal of Neuroscience	2009	29 (45) 14177_14184	mice	x	n/a	n/a	n/a	n/a	EU	n/a	n/a	n/a	n/a	n/a	n/a	n/a	n/a	n/a	n/a
Journal of Neuroscience	2009	29 (45) 14271_14286	mice, rats	n/a	x (rats)	n/a	x (mice)	equal	USA	n/a	x	n/a	n/a	n/a	n/a	n/a	n/a	f/m	n/a
Journal of Neuroscience	2009	29 (45) 14287_14298	mice	x	n/a	n/a	n/a	n/a	USA	n/a	n/a	n/a	n/a	n/a	n/a	n/a	n/a	n/a	n/a
Journal of Neuroscience	2009	29 (46) 14472_14483	rats	n/a	x	n/a	n/a	n/a	EU	n/a	n/a	n/a	n/a	n/a	n/a	n/a	huh/m	n/a	n/a
Journal of Neuroscience	2009	29 (46) 14545_14552	mice	n/a	n/a	n/a	x	unspecified	USA, Asia, EU	n/a	x	n/a	n/a	n/a	n/a	n/a	n/a	n/a	n/a
Journal of Neuroscience	2009	29 (46) 14581_14595	mice	x	n/a	n/a	n/a	n/a	USA	n/a	n/a	n/a	n/a	n/a	n/a	n/a	n/a	n/a	n/a
Journal of Neuroscience	2009	29 (46) 14652_14662	rat cells	x	n/a	n/a	n/a	n/a	USA	n/a	n/a	n/a	n/a	n/a	n/a	n/a	n/a	n/a	n/a
Journal of Neuroscience	2009	29 (46) 14663_14669	mice, rats	x (mice)	n/a	x (rats)	n/a	n/a	USA	n/a	n/a	n/a	n/a	n/a	n/a	n/a	n/a	n/a	n/a
Journal of Neuroscience	2009	29 (46) 14670_14680	mice	x	n/a	n/a	n/a	n/a	Australia, USA	n/a	n/a	n/a	n/a	n/a	n/a	n/a	n/a	n/a	n/a
Journal of Neuroscience	2009	29 (46) 14394_14407	mice	x	n/a	n/a	n/a	n/a	EU	n/a	n/a	n/a	n/a	n/a	n/a	n/a	n/a	n/a	n/a
Journal of Neuroscience	2009	29 (46) 14484_14495	mice, rats	n/a	x	n/a	n/a	n/a	USA	n/a	n/a	n/a	n/a	n/a	n/a	n/a	m/f	n/a	n/a
Journal of Neuroscience	2009	29 (46) 14571_14580	mice	x	n/a	n/a	n/a	n/a	USA	n/a	n/a	n/a	n/a	n/a	n/a	n/a	n/a	n/a	n/a
Journal of Neuroscience	2009	29 (46) 14383_14393	rats	n/a	x	n/a	n/a	n/a	USA	n/a	n/a	n/a	n/a	n/a	n/a	n/a	m/m	n/a	n/a
Journal of Neuroscience	2009	29 (46) 14423_14438	mice	n/a	x	n/a	n/a	n/a	EU, USA, Asia	n/a	n/a	n/a	n/a	n/a	n/a	n/a	f/m	n/a	n/a
Journal of Neuroscience	2009	29 (46) 14496_14505	BrainMap database	x	n/a	n/a	n/a	n/a	EU, USA	n/a	n/a	n/a	n/a	n/a	n/a	n/a	n/a	n/a	n/a
Journal of Neuroscience	2009	29 (46) 14553_14570	mice, rats	x	n/a	n/a	n/a	n/a	USA	n/a	n/a	n/a	n/a	n/a	n/a	n/a	n/a	n/a	n/a
Journal of Neuroscience	2009	29 (46) 14607_14616	humans	n/a	n/a	n/a	x	equal	EU, UK, USA	n/a	x	n/a	n/a	n/a	n/a	n/a	n/a	m/m	n/a
Journal of Neuroscience	2009	29 (46) 14617_14626	humans	n/a	n/a	n/a	x	different (more f)	UK, EU	n/a	x	n/a	n/a	n/a	n/a	n/a	n/a	n/a	n/a
Journal of Neuroscience	2009	29 (46) 14627_14636	humans	n/a	n/a	n/a	x	different (more m)	UK	n/a	x	n/a	n/a	n/a	n/a	n/a	n/a	n/a	n/a
Journal of Neuroscience	2009	29 (46) 14637_14645	mice	n/a	x	n/a	n/a	n/a	Asia	n/a	n/a	n/a	n/a	n/a	n/a	n/a	m/m	n/a	n/a
Journal of Neuroscience	2009	29 (46) 14415_14422	rats	n/a	x	n/a	n/a	n/a	UK, USA	n/a	n/a	n/a	n/a	n/a	n/a	n/a	m/f	n/a	n/a
Journal of Neuroscience	2009	29 (46) 14439_14450	mice	x	n/a	n/a	n/a	n/a	EU	n/a	n/a	n/a	n/a	n/a	n/a	n/a	n/a	n/a	n/a
Journal of Neuroscience	2009	29 (46) 14451_14462	mice, human tissue	x	n/a	n/a	n/a	n/a	USA	n/a	n/a	n/a	n/a	n/a	n/a	n/a	n/a	n/a	n/a
Journal of Neuroscience	2009	29 (46) 14534_14544	mice	x	n/a	n/a	n/a	n/a	EU, Asia, USA	n/a	n/a	n/a	n/a	n/a	n/a	n/a	n/a	n/a	n/a
Journal of Neuroscience	2009	29 (47) 14790_14802	HEK cells, rats	x	n/a	n/a	n/a	n/a	USA, Canada	n/a	n/a	n/a	n/a	n/a	n/a	n/a	n/a	x	HEK cells
Journal of Neuroscience	2009	29 (47) 14687_14700	rats culture	x	n/a	n/a	n/a	n/a	EU	n/a	n/a	n/a	n/a	n/a	n/a	n/a	n/a	n/a	n/a
Journal of Neuroscience	2009	29 (47) 14847_14854	mice	x	n/a	n/a	n/a	n/a	USA, EU	n/a	n/a	n/a	n/a	n/a	n/a	n/a	n/a	n/a	n/a
Journal of Neuroscience	2009	29 (47) 14855_14863	mice	x	n/a	n/a	n/a	n/a	USA	n/a	n/a	n/a	n/a	n/a	n/a	n/a	n/a	n/a	n/a
Journal of Neuroscience	2009	29 (47) 14881_14890	rats	n/a	n/a	x	n/a	n/a	USA	n/a	n/a	n/a	n/a	n/a	n/a	n/a	f/m	n/a	n/a
Journal of Neuroscience	2009	29 (47) 14932_14941	human cells, rats	x (human cells)	n/a	x (rats)	n/a	n/a	USA, Asia, EU	n/a	n/a	n/a	n/a	n/a	n/a	n/a	n/a	n/a	n/a
Journal of Neuroscience	2009	29 (47) 14942_14955	mice	n/a	n/a	x	n/a	n/a	USA	n/a	n/a	n/a	n/a	n/a	n/a	n/a	f/m	n/a	n/a
Journal of Neuroscience	2009	29 (47) 14701_14712	rats	n/a	x	n/a	n/a	n/a	Asia, USA	n/a	n/a	n/a	n/a	n/a	n/a	n/a	m/m	n/a	n/a
Journal of Neuroscience	2009	29 (47) 14713_14725	rats	x	n/a	n/a	n/a	n/a	Canada, NZ	n/a	n/a	n/a	n/a	n/a	n/a	n/a	n/a	n/a	n/a
Journal of Neuroscience	2009	29 (47) 14726_14733	humans	n/a	n/a	n/a	x	equal	EU	n/a	x	n/a	n/a	n/a	n/a	n/a	n/a	f/f	n/a
Journal of Neuroscience	2009	29 (47) 14734_14740	humans	n/a	n/a	n/a	x	equal	USA	n/a	x	n/a	n/a	n/a	n/a	n/a	n/a	huh/m	n/a
Journal of Neuroscience	2009	29 (47) 14803_14811	humans	n/a	n/a	n/a	x	different (more f)	EU	n/a	x	n/a	n/a	n/a	n/a	n/a	n/a	n/a	n/a
Journal of Neuroscience	2009	29 (47) 14812_14819	humans	n/a	n/a	n/a	x	different (more f)	EU, USA	n/a	x	n/a	n/a	n/a	n/a	n/a	n/a	n/a	n/a
Journal of Neuroscience	2009	29 (47) 14820_14827	humans	n/a	n/a	n/a	x	equal	USA	n/a	x	n/a	n/a	n/a	n/a	n/a	n/a	huh/m	n/a
Journal of Neuroscience	2009	29 (47) 14828_14835	mice	n/a	x	n/a	n/a	n/a	UK, USA	n/a	n/a	n/a	n/a	n/a	n/a	n/a	f/m	n/a	n/a
Journal of Neuroscience	2009	29 (47) 14836_14846	mice	x	n/a	n/a	n/a	n/a	EU	n/a	n/a	n/a	n/a	n/a	n/a	n/a	n/a	n/a	n/a
Journal of Neuroscience	2009	29 (47) 14864_14868	humans	n/a	n/a	n/a	x	equal	USA	n/a	x	n/a	n/a	n/a	n/a	n/a	n/a	m/m	n/a
Journal of Neuroscience	2009	29 (47) 14891_14902	rats	n/a	x	n/a	n/a	n/a	USA	n/a	n/a	n/a	n/a	n/a	n/a	n/a	m/m	n/a	n/a
Journal of Neuroscience	2009	29 (47) 14912_14923	humans	n/a	n/a	n/a	x	equal	USA	n/a	x	n/a	n/a	n/a	n/a	n/a	n/a	f/m	n/a
Journal of Neuroscience	2009	29 (47) 14924_14931	humans	n/a	n/a	n/a	x	equal	USA	n/a	x	n/a	n/a	n/a	n/a	n/a	n/a	huh/m	n/a
Journal of Neuroscience	2009	29 (47) 14980_14986	humans	n/a	x	n/a	n/a	n/a	USA	n/a	n/a	n/a	n/a	n/a	n/a	n/a	m/m	n/a	n/a
Journal of Neuroscience	2009	29 (47) 15001_15016	rats	n/a	n/a	x	n/a	n/a	USA	n/a	n/a	n/a	n/a	n/a	n/a	n/a	m/m	n/a	n/a
Journal of Neuroscience	2009	29 (47) 14741_14751	rats, mice	n/a	x	n/a	n/a	n/a	South America	n/a	n/a	n/a	n/a	n/a	n/a	n/a	f/m	n/a	n/a
Journal of Neuroscience	2009	29 (47) 14752_14763	mice	x	n/a	n/a	n/a	n/a	EU, USA, Asia	n/a	n/a	n/a	n/a	n/a	n/a	n/a	n/a	n/a	n/a
Journal of Neuroscience	2009	29 (47) 14770_14778	humans	n/a	n/a	n/a	x	equal (3/4), different (1/4 more m)	USA	n/a	x	n/a	n/a	n/a	n/a	n/a	n/a	n/a	n/a
Journal of Neuroscience	2009	29 (47) 14779_14789	mice	n/a	x	n/a	n/a	n/a	USA	n/a	n/a	n/a	n/a	n/a	n/a	n/a	m/huh	n/a	n/a
Journal of Neuroscience	2009	29 (47) 14869_14880	rats, human tissue	x	n/a	n/a	n/a	n/a	USA	n/a	n/a	n/a	n/a	n/a	n/a	n/a	n/a	n/a	n/a
Journal of Neuroscience	2009	29 (47) 14965_14979	mice	n/a	x	n/a	n/a	n/a	USA	n/a	n/a	n/a	n/a	n/a	n/a	n/a	f/m	n/a	n/a
Journal of Neuroscience	2009	29 (47) 15017_15027	rats	n/a	x	n/a	n/a	n/a	UK, EU	n/a	n/a	n/a	n/a	n/a	n/a	n/a	f/m	n/a	n/a
Journal of Neuroscience	2009	29 (48) 15063_15072	mice	x	n/a	n/a	n/a	n/a	USA	n/a	n/a	n/a	n/a	n/a	n/a	n/a	n/a	n/a	n/a
Journal of Neuroscience	2009	29 (48) 15245_15257	mice	n/a	x	n/a	n/a	n/a	Canada	n/a	n/a	n/a	n/a	n/a	n/a	n/a	m/m	n/a	n/a
Journal of Neuroscience	2009	29 (48) 15308_15316	mice	x	n/a	n/a	n/a	n/a	USA, EU	n/a	n/a	n/a	n/a	n/a	n/a	n/a	n/a	n/a	n/a
Journal of Neuroscience	2009	29 (48) 15323_15330	rats, mice	n/a	n/a	x	n/a	n/a	USA	n/a	n/a	n/a	n/a	n/a	n/a	n/a	f/m	n/a	n/a
Journal of Neuroscience	2009	29 (48) 15341_15350	rats	n/a	x	n/a	n/a	n/a	UK, Asia, Russia	n/a	n/a	n/a	n/a	n/a	n/a	n/a	m/m	n/a	n/a
Journal of Neuroscience	2009	29 (48) 15039_15052	mice	n/a	x	n/a	n/a	n/a	EU	n/a	n/a	n/a	n/a	n/a	n/a	n/a	f/m	n/a	n/a
Journal of Neuroscience	2009	29 (48) 15266_15276	mice	n/a	n/a	x	n/a	n/a	USA, Asia	n/a	n/a	n/a	n/a	n/a	n/a	n/a	m/m	n/a	n/a
Journal of Neuroscience	2009	29 (48) 15331_15340	rats	x	n/a	n/a	n/a	n/a	USA, EU	n/a	n/a	n/a	n/a	n/a	n/a	n/a	n/a	n/a	n/a
Journal of Neuroscience	2009	29 (48) 15089_15099	humans	x (experimental)	n/a	n/a	x (control)	equal	USA	n/a	x	n/a	n/a	n/a	n/a	n/a	n/a	f/m	n/a
Journal of Neuroscience	2009	29 (48) 15104_15114	humans	n/a	n/a	n/a	x	equal	USA	n/a	x	n/a	n/a	n/a	n/a	n/a	n/a	m/m	n/a
Journal of Neuroscience	2009	29 (48) 15115_15125	humans	x	n/a	n/a	n/a	n/a	UK	n/a	n/a	n/a	n/a	n/a	n/a	n/a	n/a	n/a	n/a
Journal of Neuroscience	2009	29 (48) 15126_15133	humans	n/a	n/a	n/a	x	equal (exp), different (control, more f)	EU	n/a	x	n/a	n/a	n/a	n/a	n/a	n/a	n/a	n/a
Journal of Neuroscience	2009	29 (48) 15195_15204	mice	x	n/a	n/a	n/a	n/a	USA	n/a	n/a	n/a	n/a	n/a	n/a	n/a	n/a	n/a	n/a
Journal of Neuroscience	2009	29 (48) 15205_15212	rats	n/a	x	n/a	n/a	n/a	USA	n/a	n/a	n/a	n/a	n/a	n/a	n/a	f/f	n/a	n/a
Journal of Neuroscience	2009	29 (48) 15223_15231	humans	n/a	n/a	n/a	x	equal	USA	n/a	x	n/a	n/a	n/a	n/a	n/a	n/a	m/m	n/a
Journal of Neuroscience	2009	29 (48) 15258_15265	humans	x	n/a	n/a	n/a	n/a	USA	n/a	n/a	n/a	n/a	n/a	n/a	n/a	n/a	n/a	n/a
Journal of Neuroscience	2009	29 (48) 15031_15038	mice	x	n/a	n/a	n/a	n/a	USA	n/a	n/a	n/a	n/a	n/a	n/a	n/a	n/a	n/a	n/a
Journal of Neuroscience	2009	29 (48) 15134_15144	mice, HEK culture	x	n/a	n/a	n/a	n/a	USA	n/a	n/a	n/a	n/a	n/a	n/a	n/a	n/a	x	mice embryo
Journal of Neuroscience	2009	29 (48) 15161_15168	mice, human tissue	x (human tissue)	x (mice)	n/a	n/a	n/a	USA	n/a	n/a	n/a	n/a	n/a	n/a	n/a	n/a	n/a	n/a
Journal of Neuroscience	2009	29 (48) 15299_15307	mice	x	n/a	n/a	n/a	n/a	UK	n/a	n/a	n/a	n/a	n/a	n/a	n/a	n/a	n/a	n/a
Journal of Neuroscience	2009	29 (49) 15414_15419	rats	x	n/a	n/a	n/a	n/a	USA	n/a	n/a	n/a	n/a	n/a	n/a	n/a	n/a	n/a	n/a
Journal of Neuroscience	2009	29 (49) 15499_15510	HEK culture	x	n/a	n/a	n/a	n/a	EU	n/a	n/a	n/a	n/a	n/a	n/a	n/a	n/a	x	mice embryo
Journal of Neuroscience	2009	29 (49) 15531_15541	rats, mice	x	n/a	n/a	n/a	n/a	USA, UK	n/a	n/a	n/a	n/a	n/a	n/a	n/a	n/a	n/a	n/a
Journal of Neuroscience	2009	29 (49) 15551_15563	rats	x	n/a	n/a	n/a	n/a	USA	n/a	n/a	n/a	n/a	n/a	n/a	n/a	n/a	n/a	n/a
Journal of Neuroscience	2009	29 (49) 15586_15594	rats	x	n/a	n/a	n/a	n/a	USA	n/a	n/a	n/a	n/a	n/a	n/a	n/a	n/a	n/a	n/a
Journal of Neuroscience	2009	29 (49) 15434_15444	rats	x	n/a	n/a	n/a	n/a	UK	n/a	n/a	n/a	n/a	n/a	n/a	n/a	n/a	n/a	n/a
Journal of Neuroscience	2009	29 (49) 15479_15488	mice	x	n/a	n/a	n/a	n/a	USA	n/a	n/a	n/a	n/a	n/a	n/a	n/a	n/a	n/a	n/a
Journal of Neuroscience	2009	29 (49) 15542_15550	rats	n/a	x	n/a	n/a	n/a	EU	n/a	n/a	n/a	n/a	n/a	n/a	n/a	m/m	n/a	n/a
Journal of Neuroscience	2009	29 (49) 15375_15385	mice	x	n/a	n/a	n/a	n/a	Asia	n/a	n/a	n/a	n/a	n/a	n/a	n/a	n/a	n/a	n/a
Journal of Neuroscience	2009	29 (49) 15386_15396	rats	x	n/a	n/a	n/a	n/a	USA	n/a	n/a	n/a	n/a	n/a	n/a	n/a	n/a	n/a	n/a
Journal of Neuroscience	2009	29 (49) 15564_15574	humans	n/a	n/a	n/a	x	different (exp more f, control more m)	USA	n/a	x	n/a	n/a	n/a	n/a	n/a	n/a	n/a	n/a
Journal of Neuroscience	2009	29 (49) 15575_15585	mice	n/a	x	n/a	n/a	n/a	EU	n/a	n/a	n/a	n/a	n/a	n/a	n/a	f/f	n/a	n/a
Journal of Neuroscience	2009	29 (49) 15601_15612	humans	n/a	n/a	n/a	x	different (more m)	USA	n/a	x	n/a	n/a	n/a	n/a	n/a	n/a	n/a	n/a
Journal of Neuroscience	2009	29 (49) 15355_15365	mice	x	n/a	n/a	n/a	n/a	USA	n/a	n/a	n/a	n/a	n/a	n/a	n/a	n/a	n/a	n/a
Journal of Neuroscience	2009	29 (49) 15366_15374	mice	x	n/a	n/a	n/a	n/a	UK	n/a	n/a	n/a	n/a	n/a	n/a	n/a	n/a	n/a	n/a
Journal of Neuroscience	2009	29 (49) 15397_15409	mice	x	n/a	n/a	n/a	n/a	EU	n/a	n/a	n/a	n/a	n/a	n/a	n/a	n/a	n/a	n/a
Journal of Neuroscience	2009	29 (49) 15445_15454	mice	x	n/a	n/a	n/a	n/a	UK, EU	n/a	n/a	n/a	n/a	n/a	n/a	n/a	n/a	n/a	n/a
Journal of Neuroscience	2009	29 (49) 15472_15478	mice	x	n/a	n/a	n/a	n/a	EU, USA	n/a	n/a	n/a	n/a	n/a	n/a	n/a	n/a	n/a	n/a
Journal of Neuroscience	2009	29 (49) 15520_15530	mice	x	n/a	n/a	n/a	n/a	USA, Asia	n/a	n/a	n/a	n/a	n/a	n/a	n/a	n/a	n/a	n/a
Journal of Neuroscience	2009	29 (50) 15613_15620	rat cells, mice	x (rat cells)	x (mice)	n/a	n/a	n/a	USA	n/a	n/a	n/a	n/a	n/a	n/a	n/a	n/a	n/a	n/a
Journal of Neuroscience	2009	29 (50) 15735_15744	mice	n/a	n/a	n/a	x	unspecified	USA	n/a	n/a	x	n/a	n/a	n/a	n/a	n/a	n/a	n/a
Journal of Neuroscience	2009	29 (50) 15796_15809	mice	x	n/a	n/a	n/a	n/a	USA	n/a	n/a	n/a	n/a	n/a	n/a	n/a	n/a	n/a	n/a
Journal of Neuroscience	2009	29 (50) 15836_15845	mice	n/a	x	n/a	n/a	n/a	Asia	n/a	n/a	n/a	n/a	n/a	n/a	n/a	m/m	n/a	n/a
Journal of Neuroscience	2009	29 (50) 15851_15858	mice	x	n/a	n/a	n/a	n/a	USA	n/a	n/a	n/a	n/a	n/a	n/a	n/a	n/a	n/a	n/a
Journal of Neuroscience	2009	29 (50) 15878_15887	rats	n/a	x	n/a	n/a	n/a	USA	n/a	n/a	n/a	n/a	n/a	n/a	n/a	f/m	n/a	n/a
Journal of Neuroscience	2009	29 (50) 15888_15897	rats	x	n/a	n/a	n/a	n/a	USA	n/a	n/a	n/a	n/a	n/a	n/a	n/a	n/a	n/a	n/a
Journal of Neuroscience	2009	29 (50) 15630_15641	mice	x	n/a	n/a	n/a	n/a	USA	n/a	n/a	n/a	n/a	n/a	n/a	n/a	n/a	n/a	n/a
Journal of Neuroscience	2009	29 (50) 15642_15649	mice	x	n/a	n/a	n/a	n/a	EU	n/a	n/a	n/a	n/a	n/a	n/a	n/a	n/a	n/a	n/a
Journal of Neuroscience	2009	29 (50) 15694_15702	mice	n/a	n/a	x	n/a	n/a	Asia, EU	n/a	n/a	n/a	n/a	n/a	n/a	n/a	f/m	n/a	n/a
Journal of Neuroscience	2009	29 (50) 15859_15869	mice	x	n/a	n/a	n/a	n/a	USA	n/a	n/a	n/a	n/a	n/a	n/a	n/a	n/a	n/a	n/a
Journal of Neuroscience	2009	29 (50) 15923_15932	mice	x	n/a	n/a	n/a	n/a	EU, Asia	n/a	n/a	n/a	n/a	n/a	n/a	n/a	n/a	n/a	n/a
Journal of Neuroscience	2009	29 (50) 15933_15946	mice	x	n/a	n/a	n/a	n/a	USA	n/a	n/a	n/a	n/a	n/a	n/a	n/a	n/a	n/a	n/a
Journal of Neuroscience	2009	29 (50) 15669_15674	humans	n/a	x	n/a	n/a	n/a	Asia, USA	n/a	n/a	n/a	n/a	n/a	n/a	n/a	f/m	n/a	n/a
Journal of Neuroscience	2009	29 (50) 15684_15693	humans	n/a	n/a	n/a	x	equal	Canada, Asia	x	n/a	n/a	n/a	n/a	n/a	n/a	n/a	m/m	m/m
Journal of Neuroscience	2009	29 (50) 15713_15720	mice	x	n/a	n/a	n/a	n/a	EU	n/a	n/a	n/a	n/a	n/a	n/a	n/a	n/a	n/a	n/a
Journal of Neuroscience	2009	29 (50) 15727_15734	humans	n/a	n/a	n/a	x	different (more f)	EU	n/a	x	n/a	n/a	n/a	n/a	n/a	n/a	n/a	n/a
Journal of Neuroscience	2009	29 (50) 15745_15755	rats	n/a	n/a	n/a	x	unspecified	USA, EU	n/a	n/a	x	n/a	n/a	n/a	n/a	n/a	n/a	n/a
Journal of Neuroscience	2009	29 (50) 15762_15769	humans	n/a	n/a	n/a	x	equal	USA	n/a	x	n/a	n/a	n/a	n/a	n/a	n/a	m/m	n/a
Journal of Neuroscience	2009	29 (50) 15870_15877	humans	n/a	n/a	n/a	x	equal	Asia	n/a	x	n/a	n/a	n/a	n/a	n/a	n/a	m/m	n/a
Journal of Neuroscience	2009	29 (50) 15660_15668	mice and mice cells	x	n/a	n/a	n/a	n/a	USA	n/a	n/a	n/a	n/a	n/a	n/a	n/a	n/a	n/a	n/a
Journal of Neuroscience	2009	29 (50) 15810_15818	mice	x	n/a	n/a	n/a	n/a	USA	n/a	n/a	n/a	n/a	n/a	n/a	n/a	n/a	n/a	n/a
Journal of Neuroscience	2009	29 (50) 15819_15827	mice, rats	n/a	x (rats)	n/a	x (mice)	equal	USA	n/a	x	n/a	n/a	n/a	n/a	n/a	n/a	f/m	n/a
Journal of Neuroscience	2009	29 (50) 15828_15835	rats	n/a	x	n/a	n/a	n/a	Asia, USA	n/a	n/a	n/a	n/a	n/a	n/a	n/a	huh	n/a	n/a
Journal of Neuroscience	2009	29 (50) 15846_15850	mice	n/a	n/a	x (immunblot)	x (other)	unspecified	USA	n/a	x	n/a	n/a	n/a	n/a	n/a	n/a	n/a	n/a
Journal of Neuroscience	2019	Vol 39(1) 18_27	mice culture	n/a	n/a	n/a	x	unspecified	EU	n/a	x	n/a	n/a	n/a	n/a	n/a	n/a	n/a	n/a
Journal of Neuroscience	2019	Vol 39(1) 28_43	mice HPC cells	n/a	n/a	n/a	x	unspecified	US	n/a	x	n/a	n/a	n/a	n/a	n/a	n/a	n/a	n/a
Journal of Neuroscience	2019	Vol 39(1) 44_62	mice	n/a	n/a	n/a	x	unspecified	US, Canada, Asia	n/a	x	n/a	n/a	n/a	n/a	n/a	n/a	n/a	n/a
Journal of Neuroscience	2019	Vol 39(1) 63_77	mice	n/a	n/a	n/a	x	unspecified	UK	n/a	x	n/a	n/a	n/a	n/a	n/a	n/a	n/a	n/a
Journal of Neuroscience	2019	Vol 39(1) 78_95	mice tissue	n/a	n/a	n/a	x	unspecified	US and EU	n/a	x	n/a	n/a	n/a	n/a	n/a	n/a	n/a	n/a
Journal of Neuroscience	2019	Vol 39(1) 125_139	mice tissue	n/a	n/a	n/a	x	unspecified	US	n/a	x	n/a	n/a	n/a	n/a	n/a	n/a	n/a	n/a
Journal of Neuroscience	2019	Vol 39(1) 140_148	human	n/a	n/a	n/a	x	equal	US	n/a	x	n/a	n/a	n/a	n/a	n/a	n/a	m/f	n/a
Journal of Neuroscience	2019	Vol 39(1) 149_162	human	n/a	n/a	n/a	x	equal	US	n/a	x	n/a	n/a	n/a	n/a	n/a	n/a	m/m	n/a
Journal of Neuroscience	2019	Vol 39(1) 163_176	human	n/a	n/a	n/a	x	equal	UK and Canada	n/a	x	n/a	n/a	n/a	n/a	n/a	n/a	m/m	n/a
Journal of Neuroscience	2019	Vol 39(1) 177_192	mice	n/a	n/a	n/a	x	different (more M)	Canada and US	n/a	n/a	x	n/a	n/a	n/a	n/a	n/a	n/a	n/a
Journal of Neuroscience	2019	Vol 39(2) 199_211	mice	n/a	n/a	n/a	x	unspecified	Asia	n/a	x	n/a	n/a	n/a	n/a	n/a	n/a	n/a	n/a
Journal of Neuroscience	2019	Vol 39(2) 212_223	mice	n/a	n/a	n/a	x	unspecified	US	n/a	x	n/a	n/a	n/a	n/a	n/a	n/a	n/a	n/a
Journal of Neuroscience	2019	Vol 39(2) 224_237	rats	n/a	n/a	n/a	x	unspecified	Asia	n/a	x	n/a	n/a	n/a	n/a	n/a	n/a	n/a	n/a
Journal of Neuroscience	2019	Vol 39(2) 256_270	mice	n/a	n/a	n/a	x	unspecified	US	n/a	x	n/a	n/a	n/a	n/a	n/a	n/a	n/a	n/a
Journal of Neuroscience	2019	Vol 39(2) 271_280	mice	n/a	n/a	n/a	x	different (more M)	US	n/a	x	n/a	n/a	n/a	n/a	n/a	n/a	n/a	n/a
Journal of Neuroscience	2019	Vol 39(2) 281_294	mice	n/a	n/a	n/a	x	equal	EU	n/a	x	n/a	n/a	n/a	n/a	n/a	n/a	m/f	n/a
Journal of Neuroscience	2019	Vol 39(2) 295_306	rats	n/a	x	n/a	n/a	n/a	US	n/a	n/a	n/a	n/a	n/a	n/a	n/a	f/f	n/a	n/a
Journal of Neuroscience	2019	Vol 39(2) 307_320	human	n/a	x	n/a	n/a	n/a	UK	n/a	n/a	n/a	n/a	n/a	n/a	n/a	m/m	n/a	n/a
Journal of Neuroscience	2019	Vol 39(2)321_332	human	n/a	n/a	n/a	x	equal for 2 samples, different more F for one sample	USA	n/a	n/a	n/a	x	x	n/a	n/a	n/a	n/a	n/a
Journal of Neuroscience	2019	Vol 39(2) 333_352	human	n/a	n/a	n/a	x	different (more M)	USA and Asia	n/a	x	n/a	n/a	n/a	n/a	n/a	n/a	n/a	n/a
Journal of Neuroscience	2019	Vol 39(2) 353_363	human	n/a	n/a	n/a	x	different (more F)	USA and Asia	n/a	x	n/a	n/a	n/a	n/a	n/a	n/a	n/a	n/a
Journal of Neuroscience	2019	Vol 39(2) 364_378	human	n/a	n/a	n/a	x	different (more F)	USA and New Zealand	x	n/a	n/a	n/a	n/a	n/a	n/a	n/a	n/a	m/m
Journal of Neuroscience	2019	Vol 39(3) 393_411	mice	n/a	n/a	n/a	x	equal for 12 groups, differnet more M in 2	US and Canada	n/a	n/a	x	n/a	n/a	n/a	n/a	n/a	n/a	n/a
Journal of Neuroscience	2019	Vol 39(3) 412_419	mice	n/a	n/a	n/a	x	unspecified	US and EU	n/a	x	n/a	n/a	n/a	n/a	n/a	n/a	n/a	n/a
Journal of Neuroscience	2019	Vol 39(3) 420_433	rats	n/a	x	n/a	n/a	n/a	Asia	n/a	n/a	n/a	n/a	n/a	n/a	n/a	m/m	n/a	n/a
Journal of Neuroscience	2019	Vol 39(3) 434_444	rats	n/a	x	n/a	n/a	n/a	EU & UK	n/a	n/a	n/a	n/a	n/a	n/a	n/a	f/f	n/a	n/a
Journal of Neuroscience	2019	Vol 39(3) 445_455	rats	n/a	x	n/a	n/a	n/a	Canada	n/a	n/a	n/a	n/a	n/a	n/a	n/a	f/f	n/a	n/a
Journal of Neuroscience	2019	Vol 39(3) 456_471	mice	n/a	n/a	x(behaviour, surgery)	x (electrophys recordings)	equal	Asia	n/a	n/a	n/a	n/a	n/a	x	n/a	m/m	f/m	n/a
Journal of Neuroscience	2019	Vol 39(3) 472_484	mice	n/a	n/a	n/a	x	equal	US	x	n/a	n/a	n/a	n/a	n/a	n/a	n/a	f/m	f/m
Journal of Neuroscience	2019	Vol 39(3) 485_502	rats	n/a	x	n/a	n/a	n/a	Asia	n/a	n/a	n/a	n/a	n/a	n/a	n/a	m/m	n/a	n/a
Journal of Neuroscience	2019	Vol 39(3) 503_518	rats	n/a	x	n/a	n/a	n/a	US	n/a	n/a	n/a	n/a	n/a	n/a	n/a	m/m	n/a	n/a
Journal of Neuroscience	2019	Vol 39(3) 519_527	human	n/a	n/a	n/a	x	equal for 1 exp, different more F in other 2 exp	UK	n/a	x	n/a	n/a	n/a	n/a	n/a	n/a	n/a	n/a
Journal of Neuroscience	2019	Vol 39(3) 528_536	human	n/a	n/a	n/a	x	different (more F)	Asia & US	n/a	x	n/a	n/a	n/a	n/a	n/a	n/a	n/a	n/a
Journal of Neuroscience	2019	Vol 39(3) 537_547	human	n/a	n/a	n/a	x	equal	EU & UK	n/a	x	n/a	n/a	n/a	n/a	n/a	n/a	m/m	n/a
Journal of Neuroscience	2019	Vol 39(3) 548_556	human	n/a	n/a	n/a	x	different (more F)	US & EU	n/a	n/a	n/a	x	n/a	n/a	n/a	n/a	n/a	n/a
Journal of Neuroscience	2019	Vol 39(4) 612_626	mice and rats and rat embryo	n/a	x	n/a	n/a	n/a	US	n/a	n/a	n/a	n/a	n/a	n/a	n/a	m/m	n/a	n/a
Journal of Neuroscience	2019	Vol 39(4) 627_650	rats	n/a	n/a	x	n/a	n/a	EU & US	n/a	n/a	n/a	n/a	n/a	n/a	n/a	f/m	n/a	n/a
Journal of Neuroscience	2019	Vol 39(4) 663_677	mice embryo and mice tissue	n/a	n/a	n/a	x	unspecified	US, Canada, Asia	n/a	n/a	x	n/a	n/a	n/a	n/a	n/a	n/a	n/a
Journal of Neuroscience	2019	Vol 39(4) 678_691	mice	n/a	n/a	n/a	x	unspecified	Asia	n/a	x	n/a	n/a	n/a	n/a	n/a	n/a	n/a	n/a
Journal of Neuroscience	2019	39 (4) 692_704	mice	n/a	n/a	n/a	x	equal	US	n/a	x	n/a	n/a	n/a	n/a	n/a	n/a	f/m	n/a
Journal of Neuroscience	2019	39 (4) 705_717	human	n/a	n/a	n/a	x	different (more F)	US & UK	n/a	x	n/a	n/a	n/a	n/a	n/a	n/a	n/a	n/a
Journal of Neuroscience	2019	39 (4) 718_726	human	n/a	n/a	n/a	x	equal	Australia & EU	n/a	x	n/a	n/a	n/a	n/a	n/a	n/a	f/m	n/a
Journal of Neuroscience	2019	39 (4) 727_742	mice	n/a	n/a	n/a	x	unspecified	US	n/a	x	n/a	n/a	n/a	n/a	n/a	n/a	n/a	n/a
Journal of Neuroscience	2019	39 (4) 743_757	human postmordem brain and mice	n/a	x(mice)	n/a	x (human)	human: different (more M)	US & EU	n/a	x	n/a	n/a	n/a	n/a	n/a	n/a	n/a	n/a
Journal of Neuroscience	2019	39 (4) 758_772	mice	n/a	n/a	n/a	x	equal	US	n/a	x	n/a	n/a	n/a	n/a	n/a	n/a	m/m	n/a
Journal of Neuroscience	2019	39 (5) 788_801	mice	n/a	n/a	n/a	x	equal	Canada	n/a	x	n/a	n/a	n/a	n/a	n/a	n/a	f/f	n/a
Journal of Neuroscience	2019	39 (5) 802_813	mice cell culture	n/a	n/a	n/a	x	unspecified	US	n/a	x	n/a	n/a	n/a	n/a	n/a	n/a	n/a	n/a
Journal of Neuroscience	2019	39 (5) 814_832	mice	n/a	X (transplant recipients)	n/a	x(donor)	unspecified	US	n/a	x	n/a	n/a	n/a	n/a	n/a	n/a	n/a	n/a
Journal of Neuroscience	2019	39 (5) 854_865	mice	n/a	n/a	n/a	x	unspecified	US & Asia	n/a	x	n/a	n/a	n/a	n/a	n/a	n/a	n/a	n/a
Journal of Neuroscience	2019	39 (5) 866_875	rats	n/a	x	n/a	n/a	n/a	US, Asia, EU	n/a	n/a	n/a	n/a	n/a	n/a	n/a	m/m	n/a	n/a
Journal of Neuroscience	2019	39 (5) 888_899	human	n/a	x	n/a	n/a	n/a	EU & UK	n/a	n/a	n/a	n/a	n/a	n/a	n/a	f/m	n/a	n/a
Journal of Neuroscience	2019	39 (5) 900_917	human	n/a	n/a	n/a	x	different (more F)	US, South America	n/a	x	n/a	n/a	n/a	n/a	n/a	n/a	n/a	n/a
Journal of Neuroscience	2019	39 (5) 929_943	rats	n/a	x	n/a	n/a	n/a	EU & US	n/a	n/a	n/a	n/a	n/a	n/a	n/a	f/m	n/a	n/a
Journal of Neuroscience	2019	Feb_ 39 (6) 949_969	mice and HEK	n/a	x (behaviour)	n/a	x (electrophys)	unspecified	EU & US	n/a	x	n/a	n/a	n/a	n/a	n/a	n/a	n/a	n/a
Journal of Neuroscience	2019	39 (6) 970_983	mice	n/a	x	n/a	n/a	n/a	Australia	n/a	n/a	n/a	n/a	n/a	n/a	n/a	m/m	n/a	n/a
Journal of Neuroscience	2019	39 (6) 984_1004	mice	n/a	n/a	n/a	x	unspecified	EU & US	n/a	x	n/a	n/a	n/a	n/a	n/a	n/a	n/a	n/a
Journal of Neuroscience	2019	39 (6) 1005_1019	mice embryo	x	n/a	n/a	n/a	n/a	EU	n/a	n/a	n/a	n/a	n/a	n/a	n/a	n/a	n/a	n/a
Journal of Neuroscience	2019	39 (6) 1030_1043	rats	n/a	x	n/a	n/a	n/a	US	n/a	n/a	n/a	n/a	n/a	n/a	n/a	m/m	n/a	n/a
Journal of Neuroscience	2019	39 (6) 1058_1065	mice	n/a	x	n/a	n/a	n/a	UK	n/a	n/a	n/a	n/a	n/a	n/a	n/a	m/f	n/a	n/a
Journal of Neuroscience	2019	39 (6) 1077_1087	rats	n/a	x	n/a	n/a	n/a	Australia & EU	n/a	n/a	n/a	n/a	n/a	n/a	n/a	f/m	n/a	n/a
Journal of Neuroscience	2019	39 (6) 1088_1099	rats	n/a	n/a	x	n/a	n/a	US	n/a	n/a	n/a	n/a	n/a	n/a	n/a	m/m	n/a	n/a
Journal of Neuroscience	2019	39 (6) 1100_1108	human	n/a	n/a	n/a	x	unspecified	US	n/a	x	n/a	n/a	n/a	n/a	n/a	n/a	n/a	n/a
Journal of Neuroscience	2019	39 (6) 1109_1118	rats and human	x (human)	x (rats)	n/a	n/a	n/a	UK	n/a	n/a	n/a	n/a	n/a	n/a	n/a	n/a	n/a	n/a
Journal of Neuroscience	2019	39 (6) 1119_1134	human	n/a	n/a	n/a	x	equal	UK	n/a	x	n/a	n/a	n/a	n/a	n/a	n/a	f/m	n/a
Journal of Neuroscience	2019	39 (7) 1139_1149	mice	n/a	x	n/a	n/a	n/a	US	n/a	n/a	n/a	n/a	n/a	n/a	n/a	f/m	n/a	n/a
Journal of Neuroscience	2019	39 (7) 1150_1168	mice	n/a	n/a	n/a	x	unspecified	EU	n/a	x	n/a	n/a	n/a	n/a	n/a	n/a	n/a	n/a
Journal of Neuroscience	2019	39 (7) 1169_1181	mice	n/a	n/a	n/a	x	unspecified	US	n/a	x	n/a	n/a	n/a	n/a	n/a	n/a	n/a	n/a
Journal of Neuroscience	2019	39 (7) 1195_1205	rats	n/a	n/a	n/a	x	unspecified	US	n/a	x	n/a	n/a	n/a	n/a	n/a	n/a	n/a	n/a
Journal of Neuroscience	2019	39 (7) 1222_1235	mice	n/a	n/a	n/a	x	unspecified	EU	n/a	x	n/a	n/a	n/a	n/a	n/a	n/a	n/a	n/a
Journal of Neuroscience	2019	39 (7) 1236_1248	human	n/a	n/a	n/a	x	different (more F)	US	n/a	x	n/a	n/a	n/a	n/a	n/a	n/a	n/a	n/a
Journal of Neuroscience	2019	39 (7) 1249_1260	rats	n/a	x	n/a	n/a	n/a	US	n/a	n/a	n/a	n/a	n/a	n/a	n/a	f/m	n/a	n/a
Journal of Neuroscience	2019	39 (7) 1261_1274	human	n/a	n/a	n/a	x	equal	Asia	n/a	n/a	n/a	x	n/a	n/a	n/a	n/a	m/huh	n/a
Journal of Neuroscience	2019	39 (7) 1275_1292	rats	n/a	x	n/a	n/a	n/a	Canada	n/a	n/a	n/a	n/a	n/a	n/a	n/a	f/m	n/a	n/a
Journal of Neuroscience	2019	39 (7) 1293_1300	human	n/a	n/a	n/a	x	different (more m)	US	n/a	x	n/a	n/a	n/a	n/a	n/a	n/a	n/a	n/a
Journal of Neuroscience	2019	39 (7) 1301_1319	human	n/a	n/a	n/a	x	equal	US	x	n/a	n/a	x	n/a	n/a	n/a	n/a	m/m	n/a
Journal of Neuroscience	2019	39 (7) 1320_1331	mice	n/a	n/a	n/a	x	unspecified	US	n/a	x	n/a	n/a	n/a	n/a	n/a	n/a	n/a	n/a
Journal of Neuroscience	2019	39 (8) 1334_1346	mice	n/a	n/a	n/a	x	close to equal	Canada, US, Asia	x	n/a	n/a	n/a	n/a	n/a	n/a	n/a	n/a	f/m
Journal of Neuroscience	2019	39 (8) 1347_1364	mice	n/a	n/a	n/a	x	unspecified	US	n/a	n/a	x	n/a	n/a	n/a	n/a	n/a	n/a	n/a
Journal of Neuroscience	2019	39 (8) 1365_1373	human	n/a	n/a	n/a	x	equal	US, Canada	n/a	n/a	n/a	x	x	n/a	n/a	n/a	f/m	n/a
Journal of Neuroscience	2019	39 (8) 1386_1404	mice embryo	n/a	n/a	n/a	x	unspecified	UK	n/a	x	n/a	n/a	n/a	n/a	n/a	n/a	n/a	n/a
Journal of Neuroscience	2019	39 (8) 1405_1419	rats	n/a	x	n/a	n/a	n/a	US, Canada	n/a	n/a	n/a	n/a	n/a	n/a	n/a	m/m	n/a	n/a
Journal of Neuroscience	2019	39 (8) 1445_1456	human	n/a	n/a	x	n/a	n/a	EU	n/a	n/a	n/a	n/a	n/a	n/a	n/a	m/m	n/a	n/a
Journal of Neuroscience	2019	39 (8) 1457_1470	mice	n/a	n/a	n/a	x	equal	US	x	n/a	n/a	n/a	n/a	n/a	n/a	n/a	m/m	m/m
Journal of Neuroscience	2019	39 (8) 1471_1483	human	n/a	n/a	n/a	x	different (more F)	US	n/a	x	n/a	n/a	n/a	n/a	n/a	n/a	n/a	n/a
Journal of Neuroscience	2019	39 (8) 1484_1504	rats	n/a	x	n/a	n/a	n/a	Asia	n/a	n/a	n/a	n/a	n/a	n/a	n/a	huh/m	n/a	n/a
Journal of Neuroscience	2019	39 (8) 1505_1524	mice	n/a	x	n/a	n/a	n/a	Asia	n/a	n/a	n/a	n/a	n/a	n/a	n/a	f/f	n/a	n/a
Journal of Neuroscience	2019	39 (8) 1525_1538	mice	n/a	n/a	n/a	x	equal	EU & US	n/a	n/a	n/a	n/a	x	n/a	n/a	n/a	m/m	n/a
Journal of Neuroscience	2019	39 (8) 1539_1550	rat neurons	n/a	x	n/a	n/a	n/a	US	n/a	n/a	n/a	n/a	n/a	n/a	n/a	m/m	n/a	n/a
Journal of Neuroscience	2019	39 (9) 1552_1565	rats	n/a	n/a	n/a	x	equal	US	x	n/a	n/a	n/a	n/a	n/a	n/a	n/a	m/f	m/f
Journal of Neuroscience	2019	39 (9) 1566_1587	mice	n/a	x (electrophys)	n/a	x(Ca2+ imaging)	unspecified	US	n/a	x	n/a	n/a	n/a	n/a	n/a	n/a	n/a	n/a
Journal of Neuroscience	2019	39 (9) 1588_1604	mice	n/a	x	n/a	n/a	n/a	Asia	n/a	n/a	n/a	n/a	n/a	n/a	n/a	m/m	n/a	n/a
Journal of Neuroscience	2019	39 (9) 1605_1620	mice	n/a	n/a	x	n/a	n/a	EU	n/a	n/a	n/a	n/a	n/a	n/a	n/a	f/f	n/a	n/a
Journal of Neuroscience	2019	39 (9) 1631_1648	mice	n/a	n/a	n/a	x	equal	US	x	n/a	n/a	n/a	n/a	n/a	n/a	n/a	f/m	f/m
Journal of Neuroscience	2019	39 (9) 1649_1670	rats	n/a	x	n/a	n/a	n/a	EU	n/a	n/a	n/a	n/a	n/a	n/a	n/a	m/m	n/a	n/a
Journal of Neuroscience	2019	39 (9) 1671_1687	mice	n/a	n/a	n/a	x	unspecified	US	n/a	x	n/a	n/a	n/a	n/a	n/a	n/a	n/a	n/a
Journal of Neuroscience	2019	39 (9) 1688_1698	human	n/a	n/a	n/a	x	equal	US	n/a	x	n/a	n/a	n/a	n/a	n/a	n/a	m/m	n/a
Journal of Neuroscience	2019	39 (9) 1699_1708	human	n/a	n/a	n/a	x	equal	UK	n/a	x	n/a	n/a	n/a	n/a	n/a	n/a	f/f	n/a
Journal of Neuroscience	2019	39 (9) 1720_1732	human	n/a	x	n/a	n/a	n/a	EU	n/a	n/a	n/a	n/a	n/a	n/a	n/a	f/f	n/a	n/a
Journal of Neuroscience	2019	39 (9) 1733_1743	human	n/a	n/a	n/a	x	equal	EU	n/a	x	n/a	n/a	n/a	n/a	n/a	n/a	m/m	n/a
Journal of Neuroscience	2019	39 (9) 1744_1754	rats	n/a	x	n/a	n/a	n/a	UK	n/a	n/a	n/a	n/a	n/a	n/a	n/a	f/m	n/a	n/a
Journal of Neuroscience	2019	39 (9) 1755_1766	mice	n/a	n/a	n/a	x	exp group: different (more M), equal for sham	EU	n/a	x	n/a	n/a	n/a	n/a	n/a	n/a	n/a	n/a
Journal of Neuroscience	2019	39 (10) 1771_1782	mice	n/a	n/a	n/a	x	unspecified	EU, Australia, US	n/a	x	n/a	n/a	n/a	n/a	n/a	n/a	n/a	n/a
Journal of Neuroscience	2019	39 (10) 1783_1792	rats	n/a	x	n/a	n/a	n/a	US	n/a	n/a	n/a	n/a	n/a	n/a	n/a	m/m	n/a	n/a
Journal of Neuroscience	2019	39 (10) 1805_1816	mice	n/a	n/a	n/a	x	equal	US	n/a	x	n/a	n/a	n/a	n/a	n/a	n/a	m/m	n/a
Journal of Neuroscience	2019	39 (10) 1817_1827	human	n/a	n/a	n/a	x	different more M for exp, equal for control	US, Australia, EU, UK, Canada	n/a	n/a	n/a	x	n/a	n/a	n/a	n/a	n/a	n/a
Journal of Neuroscience	2019	39 (10) 1828_1841	rats	n/a	x	n/a	n/a	n/a	South America	n/a	n/a	n/a	n/a	n/a	n/a	n/a	f/m	n/a	n/a
Journal of Neuroscience	2019	39 (10) 1842_1854	rats	n/a	x	n/a	n/a	n/a	Canada and US	n/a	n/a	n/a	n/a	n/a	n/a	n/a	f/f	n/a	n/a
Journal of Neuroscience	2019	39 (10) 1867_1880	rats	n/a	x	n/a	n/a	n/a	US	n/a	n/a	n/a	n/a	n/a	n/a	n/a	m/m	n/a	n/a
Journal of Neuroscience	2019	39 (10) 1881_1891	mice	n/a	n/a	n/a	x	equal	US	n/a	x	n/a	n/a	n/a	n/a	n/a	n/a	huh/m	n/a
Journal of Neuroscience	2019	39 (10) 1892_1909	mice	n/a	n/a	n/a	x	equal	US	n/a	n/a	x	n/a	n/a	x	n/a	n/a	m/m	n/a
Journal of Neuroscience	2019	39 (10) 1910_1929	mice	n/a	n/a	n/a	x	unspecified	US	n/a	x	n/a	n/a	n/a	n/a	n/a	n/a	n/a	n/a
Journal of Neuroscience	2019	39 (10) 1930_1943	human brain tissue and rats	n/a	x	n/a	n/a	n/a	Asia, US, Russia	n/a	n/a	n/a	n/a	n/a	n/a	n/a	huh/m	n/a	n/a
Journal of Neuroscience	2019	39 (10) 1944_1963	mice	n/a	n/a	n/a	x	~ equal	US	n/a	n/a	n/a	n/a	n/a	x	n/a	n/a	n/a	n/a
Journal of Neuroscience	2019	39 (11) 1969_1981	mice tissue	x	n/a	n/a	n/a	n/a	EU	n/a	n/a	n/a	n/a	n/a	n/a	n/a	n/a	n/a	n/a
Journal of Neuroscience	2019	39 (11) 1982_1993	human cells and mice	n/a	n/a	n/a	x	equal	US	n/a	x	n/a	n/a	n/a	n/a	n/a	n/a	m/m	n/a
Journal of Neuroscience	2019	39 (11) 1994_2010	mice	n/a	n/a	n/a	x	unspecified	Asia	n/a	x	n/a	n/a	n/a	n/a	n/a	n/a	n/a	n/a
Journal of Neuroscience	2019	39 (11) 2011_2024	rat	n/a	n/a	x (crush assay)	x (spot assays)	unspecified	US	n/a	x	n/a	n/a	n/a	n/a	n/a	m/m	n/a	n/a
Journal of Neuroscience	2019	39 (11) 2025_2040	mice	n/a	n/a	n/a	x	unspecified	US	n/a	x	n/a	n/a	n/a	n/a	n/a	n/a	n/a	n/a
Journal of Neuroscience	2019	39 (11) 2041_2051	mice and rats	n/a	n/a	n/a	x	unspecified	US	n/a	x	n/a	n/a	n/a	n/a	n/a	n/a	n/a	n/a
Journal of Neuroscience	2019	39 (11) 2052_2064	mice	n/a	n/a	n/a	x	unspecified	US	n/a	x	n/a	n/a	n/a	n/a	n/a	n/a	n/a	n/a
Journal of Neuroscience	2019	39 (11) 2065_2079	rats	n/a	x	n/a	n/a	n/a	US	n/a	n/a	n/a	n/a	n/a	n/a	n/a	m/f	n/a	n/a
Journal of Neuroscience	2019	39 (11) 2080_2090	rats	n/a	x	n/a	n/a	n/a	US	n/a	n/a	n/a	n/a	n/a	n/a	n/a	f/m	n/a	n/a
Journal of Neuroscience	2019	39 (11) 2091_2101	mice	n/a	n/a	x	n/a	n/a	US	n/a	n/a	n/a	n/a	n/a	n/a	n/a	f/f	n/a	n/a
Journal of Neuroscience	2019	39 (11) 2102_2113	human	n/a	n/a	n/a	x	different (more M in patients, more F in control)	US, EU	x	n/a	n/a	n/a	n/a	n/a	n/a	n/a	n/a	f/f
Journal of Neuroscience	2019	39 (11) 2125_2143	mice	n/a	x	n/a	n/a	n/a	Asia	n/a	n/a	n/a	n/a	n/a	n/a	n/a	m/m	n/a	n/a
Journal of Neuroscience	2019	39 (11) 2144_2156	rats	n/a	x	n/a	n/a	n/a	EU, US	n/a	n/a	n/a	n/a	n/a	n/a	n/a	f/m	n/a	n/a
Journal of Neuroscience	2019	39 (12) 2163_2183	mouse and HEK cells	n/a	n/a	n/a	x	unspecified	EU	n/a	x	n/a	n/a	n/a	n/a	n/a	n/a	n/a	n/a
Journal of Neuroscience	2019	39 (12) 2184_2194	mice cell culture and human cells	n/a	n/a	x	n/a	n/a	US	n/a	n/a	n/a	n/a	n/a	n/a	n/a	f/f	n/a	n/a
Journal of Neuroscience	2019	39 (12) 2195_2207	mice embryo	n/a	n/a	n/a	x	unspecified	Asia	n/a	x	n/a	n/a	n/a	n/a	n/a	n/a	n/a	n/a
Journal of Neuroscience	2019	39 (12) 2208_2220	human	n/a	n/a	n/a	x	equal	EU	n/a	x	n/a	n/a	n/a	n/a	n/a	n/a	f/m	n/a
Journal of Neuroscience	2019	39 (12) 2221_2237	mice	n/a	n/a	n/a	x	unspecified	US	n/a	x	n/a	n/a	n/a	n/a	n/a	n/a	n/a	n/a
Journal of Neuroscience	2019	39 (12) 2238_2250	mice	n/a	x	n/a	n/a	n/a	EU	n/a	n/a	n/a	n/a	n/a	n/a	n/a	m/m	n/a	n/a
Journal of Neuroscience	2019	39 (12) 2251_2264	human	n/a	n/a	n/a	x	equal	US	n/a	x	n/a	n/a	n/a	n/a	n/a	n/a	m/m	n/a
Journal of Neuroscience	2019	39 (12) 2265_2275	human	n/a	n/a	n/a	x	different for 1 group (more F), equal for other	US	n/a	x	n/a	n/a	n/a	n/a	n/a	n/a	n/a	n/a
Journal of Neuroscience	2019	39 (12) 2276_2290	mice	n/a	x	n/a	n/a	n/a	Asia	n/a	n/a	n/a	n/a	n/a	n/a	n/a	f/m	n/a	n/a
Journal of Neuroscience	2019	39 (12) 2291_2300	human	n/a	n/a	n/a	x	equal	US	n/a	x	n/a	n/a	n/a	n/a	n/a	n/a	m/m	n/a
Journal of Neuroscience	2019	39 (12) 2301_2312	human	n/a	n/a	n/a	x	different (more F)	UK	n/a	x	n/a	n/a	n/a	n/a	n/a	n/a	n/a	n/a
Journal of Neuroscience	2019	39 (12) 2313_2325	mice	n/a	n/a	n/a	x	unspecified	EU	n/a	x	n/a	n/a	n/a	n/a	n/a	n/a	n/a	n/a
Journal of Neuroscience	2019	39 (12) 2326_2346	mice	n/a	n/a	x	n/a	n/a	UK and US	n/a	n/a	n/a	n/a	n/a	n/a	n/a	m/f	n/a	n/a
Journal of Neuroscience	2019	39 (13) 2369_2382	mice	n/a	x	n/a	n/a	n/a	Asia	n/a	n/a	n/a	n/a	n/a	n/a	n/a	f/f	n/a	n/a
Journal of Neuroscience	2019	39 (13) 2383_2397	mice	n/a	n/a	n/a	x	unspecified	EU and US	n/a	x	n/a	n/a	n/a	n/a	n/a	n/a	n/a	n/a
Journal of Neuroscience	2019	39 (13) 2398_2415	mice embryos	n/a	n/a	n/a	x	unspecified	EU	n/a	x	n/a	n/a	n/a	n/a	n/a	n/a	n/a	n/a
Journal of Neuroscience	2019	39 (13) 2430_2440	rats	n/a	x	n/a	n/a	n/a	Canada	n/a	n/a	n/a	n/a	n/a	n/a	n/a	f/m	n/a	n/a
Journal of Neuroscience	2019	39 (13) 2441_2458	mice	n/a	x	n/a	n/a	n/a	EU	n/a	n/a	n/a	n/a	n/a	n/a	n/a	m/m	n/a	n/a
Journal of Neuroscience	2019	39 (13) 2459_2469	mice	n/a	x	n/a	n/a	n/a	US	n/a	n/a	n/a	n/a	n/a	n/a	n/a	m/m	n/a	n/a
Journal of Neuroscience	2019	39 (13) 2470_2481	rats	n/a	n/a	n/a	x	unspecified	EU	n/a	x	n/a	n/a	n/a	n/a	n/a	n/a	n/a	n/a
Journal of Neuroscience	2019	39 (13) 2482_2496	mice	n/a	x	n/a	n/a	n/a	US and EU	n/a	n/a	n/a	n/a	n/a	n/a	n/a	m/m	n/a	n/a
Journal of Neuroscience	2019	39 (13) 2497_2508	human	n/a	n/a	n/a	x	unspecified	UK	n/a	x	n/a	n/a	n/a	n/a	n/a	n/a	n/a	n/a
Journal of Neuroscience	2019	39 (13) 2509_2521	human	n/a	n/a	n/a	x	equal	Asia	n/a	x	n/a	n/a	n/a	n/a	n/a	n/a	m/m	n/a
Journal of Neuroscience	2019	39 (13) 2522_2541	rats	n/a	x	n/a	n/a	n/a	EU & UK	n/a	n/a	n/a	n/a	n/a	n/a	n/a	f/m	n/a	n/a
Journal of Neuroscience	2019	39 (13) 2542_2561	mice	n/a	x for beh and other exp	n/a	x for breeding	unspecified	EU	n/a	x	n/a	n/a	n/a	n/a	n/a	n/a	n/a	n/a
Journal of Neuroscience	2019	39 (13) 2562_2572	human	n/a	n/a	n/a	x	equal	US & Canada	n/a	n/a	n/a	x	n/a	n/a	n/a	n/a	f/m	n/a
Journal of Neuroscience	2019	39 (14) 2581_2605	mice embryo cultures	n/a	n/a	n/a	x	unspecified	EU	n/a	x	n/a	n/a	n/a	n/a	n/a	n/a	n/a	n/a
Journal of Neuroscience	2019	39 (14) 2606_2619	rats and mice	n/a	n/a	n/a	x	unspecified	EU & US	n/a	x	n/a	n/a	n/a	n/a	n/a	n/a	n/a	n/a
Journal of Neuroscience	2019	39 (14) 2620_2634	mice	n/a	n/a	n/a	x	unspecified	EU	n/a	x	n/a	n/a	n/a	n/a	n/a	n/a	n/a	n/a
Journal of Neuroscience	2019	39 (14) 2635_2648	mice	n/a	n/a	n/a	x	unspecified	US	n/a	x	n/a	n/a	n/a	n/a	n/a	n/a	n/a	n/a
Journal of Neuroscience	2019	39 (14) 2649_2663	rats	n/a	x	n/a	n/a	n/a	US	n/a	n/a	n/a	n/a	n/a	n/a	n/a	m/f	n/a	n/a
Journal of Neuroscience	2019	39 (14) 2664_2685	human	n/a	n/a	n/a	x	different (more M)	Asia	n/a	x	n/a	n/a	n/a	n/a	n/a	n/a	n/a	n/a
Journal of Neuroscience	2019	39 (14) 2686_2697	human	n/a	n/a	n/a	x	equal	EU & US	n/a	x	n/a	n/a	n/a	n/a	n/a	n/a	m/f	n/a
Journal of Neuroscience	2019	39 (14) 2698_2708	human	n/a	n/a	n/a	x	different (more M)	US & EU & South America & Asia	n/a	x	n/a	n/a	n/a	n/a	n/a	n/a	n/a	n/a
Journal of Neuroscience	2019	39 (14) 2735_2744	human	n/a	n/a	n/a	x	different (more F)	US	n/a	n/a	n/a	n/a	x	n/a	n/a	n/a	n/a	n/a
Journal of Neuroscience	2019	39 (14) 2745_2761	mice	n/a	n/a	n/a	x	equal	US & Australia	n/a	n/a	x	n/a	n/a	n/a	n/a	n/a	f/f	n/a
Journal of Neuroscience	2019	39 (14) 2762_2773	mice	n/a	n/a	n/a	x	unspecified	US	n/a	x	n/a	n/a	n/a	n/a	n/a	n/a	n/a	n/a
Journal of Neuroscience	2019	39 (15) 2792_2809	mice	n/a	n/a	x (for 1 exp)	x (most exp)	unspecified	US & Asia	x	n/a	n/a	n/a	n/a	n/a	n/a	m/m	n/a	huh/m
Journal of Neuroscience	2019	39 (15) 2837_2846	mice	n/a	x	n/a	n/a	n/a	Asia	n/a	n/a	n/a	n/a	n/a	n/a	n/a	f/m	n/a	n/a
Journal of Neuroscience	2019	39 (15) 2860_2876	rats	n/a	n/a	n/a	x	unspecified	US	n/a	x	n/a	n/a	n/a	n/a	n/a	n/a	n/a	n/a
Journal of Neuroscience	2019	39 (15) 2877_2888	human	n/a	n/a	n/a	x	different (more F for 2 exp, more M for 1)	US	n/a	x	n/a	n/a	n/a	n/a	n/a	n/a	n/a	n/a
Journal of Neuroscience	2019	39 (15) 2903_2914	human	n/a	n/a	n/a	x	different (more F)	Canada	n/a	x	n/a	n/a	n/a	n/a	n/a	n/a	n/a	n/a
Journal of Neuroscience	2019	39 (15) 2930_2937	human	n/a	n/a	n/a	x	different (more M)	Canada & US	n/a	x	n/a	n/a	n/a	n/a	n/a	n/a	n/a	n/a
Journal of Neuroscience	2019	39 (15) 2938_2950	human	n/a	n/a	n/a	x	equal	EU & Asia	n/a	x	n/a	n/a	n/a	n/a	n/a	n/a	m/m	n/a
Journal of Neuroscience	2019	39 (15) 2951_2964	mice	n/a	n/a	n/a	x	~ equal (lots of different n)	US & Asia	n/a	x	n/a	n/a	n/a	n/a	n/a	n/a	n/a	n/a
Journal of Neuroscience	2019	39 (15) 2965_2975	mice	n/a	n/a	n/a	x	approx equal	US	n/a	x	n/a	n/a	n/a	n/a	n/a	n/a	n/a	n/a
Journal of Neuroscience	2019	39 (16) 2981_2994	mice	n/a	n/a	n/a	x	unspecified	US	n/a	x	n/a	n/a	n/a	n/a	n/a	n/a	n/a	n/a
Journal of Neuroscience	2019	39 (16) 3013_3027	rat	n/a	x	n/a	n/a	n/a	UK	n/a	n/a	n/a	n/a	n/a	n/a	n/a	f/m	n/a	n/a
Journal of Neuroscience	2019	39 (16) 3028_3040	human	n/a	n/a	n/a	x	equal	US	n/a	n/a	n/a	x	n/a	n/a	n/a	n/a	m/m	n/a
Journal of Neuroscience	2019	39 (16) 3041_3056	mice	n/a	n/a	n/a	x	unspecified	US	n/a	x	n/a	n/a	n/a	n/a	n/a	n/a	n/a	n/a
Journal of Neuroscience	2019	39 (16) 3057_3069	rats	n/a	x	n/a	n/a	n/a	US	n/a	n/a	n/a	n/a	n/a	n/a	n/a	f/m	n/a	n/a
Journal of Neuroscience	2019	39 (16) 3081_3093	rats	n/a	n/a	n/a	x	equal	UK & Canada	x	n/a	n/a	n/a	n/a	n/a	n/a	n/a	f/f	f/f
Journal of Neuroscience	2019	39 (16) 3108_3118	rats	n/a	n/a	n/a	x	equal	US	n/a	n/a	n/a	n/a	x	n/a	n/a	n/a	f/f	n/a
Journal of Neuroscience	2019	39 (16) 3119_3129	human	n/a	n/a	n/a	x	different (more F)	UK & EU	n/a	x	n/a	n/a	n/a	n/a	n/a	n/a	n/a	n/a
Journal of Neuroscience	2019	39 (16) 3130_3143	human	n/a	n/a	n/a	x	equal	US	n/a	x	n/a	n/a	n/a	n/a	n/a	n/a	f/f	n/a
Journal of Neuroscience	2019	39 (16) 3144_3158	rats	n/a	n/a	n/a	x	equal	US & Australia	n/a	n/a	n/a	x	n/a	x	n/a	n/a	f/f	n/a
Journal of Neuroscience	2019	39 (16) 3159_3169	rat	n/a	x	n/a	n/a	n/a	UK & US	n/a	n/a	n/a	n/a	n/a	n/a	n/a	m/f	n/a	n/a
Journal of Neuroscience	2019	39 (17) 3175_3187	mice	n/a	x	n/a	n/a	n/a	EU	n/a	n/a	n/a	n/a	n/a	n/a	n/a	f/f	n/a	n/a
Journal of Neuroscience	2019	39 (17) 3188_3203	rats	n/a	x	n/a	n/a	n/a	NZ, US, EU	n/a	n/a	n/a	n/a	n/a	n/a	n/a	m/m	n/a	n/a
Journal of Neuroscience	2019	39 (17) 3204_3216	mice and HEK	n/a	n/a	n/a	x	different (more M)	US	n/a	n/a	x	n/a	n/a	n/a	n/a	n/a	n/a	n/a
Journal of Neuroscience	2019	39 (17) 3234_3248	mice	n/a	x	n/a	n/a	n/a	South America	n/a	n/a	n/a	n/a	n/a	n/a	n/a	m/m	n/a	n/a
Journal of Neuroscience	2019	39 (17) 3249_3263	mice	n/a	x	n/a	n/a	n/a	US	n/a	n/a	n/a	n/a	n/a	n/a	n/a	f/m	n/a	n/a
Journal of Neuroscience	2019	39 (17) 3264_3276	human	n/a	n/a	n/a	x	different (more F)	US, EU, Asia	n/a	x	n/a	n/a	n/a	n/a	n/a	n/a	n/a	n/a
Journal of Neuroscience	2019	39 (17) 3277_3291	human	n/a	n/a	n/a	x	equal	EU	n/a	x	n/a	n/a	n/a	n/a	n/a	n/a	f/f	n/a
Journal of Neuroscience	2019	39 (17) 3292_3300	human	n/a	n/a	n/a	x	equal	US	n/a	x	n/a	n/a	n/a	n/a	n/a	n/a	f/m	n/a
Journal of Neuroscience	2019	39 (17) 3301_3308	human	n/a	n/a	x	n/a	n/a	EU	n/a	n/a	n/a	n/a	n/a	n/a	n/a	f/m	n/a	n/a
Journal of Neuroscience	2019	39 (17) 3309_3319	human	n/a	n/a	n/a	x	equal	EU & UK	n/a	x	n/a	n/a	n/a	n/a	n/a	n/a	m/m	n/a
Journal of Neuroscience	2019	39 (17) 3320_3331	human	n/a	n/a	n/a	x	different (more M)	US	n/a	x	n/a	n/a	n/a	n/a	n/a	n/a	n/a	n/a
Journal of Neuroscience	2019	39 (17) 3332_3344	mice embryo	n/a	n/a	n/a	x	equal	US	n/a	x	n/a	n/a	n/a	n/a	n/a	n/a	f/m	n/a
Journal of Neuroscience	2019	39 (17) 3345_3356	mice	n/a	x (behavior testing, c-Fos immunohistochemistry, and electrophysiology exp)	n/a	x	unspecified	US	x	n/a	n/a	n/a	n/a	n/a	n/a	f/f	n/a	f/m
Journal of Neuroscience	2019	39 (18) 3360_3375	mice	n/a	n/a	n/a	x	unspecified	South America, EU	n/a	x	n/a	n/a	n/a	n/a	n/a	n/a	n/a	n/a
Journal of Neuroscience	2019	39 (18) 3376_3393	rats and mice	n/a	n/a	n/a	x	unspecified	US & Asia	n/a	x	n/a	n/a	n/a	n/a	n/a	n/a	n/a	n/a
Journal of Neuroscience	2019	39 (18) 3394_3411	mice	n/a	n/a	n/a	x	unspecified	EU & US	n/a	x	n/a	n/a	n/a	n/a	n/a	n/a	n/a	n/a
Journal of Neuroscience	2019	39 (18) 3412_3433	mice	n/a	n/a	n/a	x	equal	US	n/a	n/a	x	n/a	n/a	n/a	n/a	n/a	m/m	n/a
Journal of Neuroscience	2019	39 (18) 3434_3453	mice & rats	n/a	x	n/a	n/a	n/a	US	n/a	n/a	n/a	n/a	n/a	n/a	n/a	m/m	n/a	n/a
Journal of Neuroscience	2019	39 (18) 3454_3469	rats	n/a	x	n/a	n/a	n/a	US	n/a	n/a	n/a	n/a	n/a	n/a	n/a	f/m	n/a	n/a
Journal of Neuroscience	2019	39 (18) 3470_3483	rats	n/a	x	n/a	n/a	n/a	UK & Canada	n/a	n/a	n/a	n/a	n/a	n/a	n/a	m/m	n/a	n/a
Journal of Neuroscience	2019	39 (18) 3484_3497	mice	n/a	n/a	n/a	x	different (more M	EU & US	n/a	x	n/a	n/a	n/a	n/a	n/a	n/a	n/a	n/a
Journal of Neuroscience	2019	39 (18) 3529_3536	human	n/a	n/a	n/a	x	different (more F)	Asia & US	n/a	x	n/a	n/a	n/a	n/a	n/a	n/a	n/a	n/a
Journal of Neuroscience	2019	39 (18) 3551_3560	human	n/a	n/a	n/a	x	equal	US	n/a	x	n/a	n/a	n/a	n/a	n/a	n/a	f/m	n/a
Journal of Neuroscience	2019	39 (18) 3561_3581	human	n/a	n/a	n/a	x	unspecified	US	n/a	n/a	n/a	x	n/a	n/a	n/a	n/a	n/a	n/a
Journal of Neuroscience	2019	39 (18) 3582_3596	mice	n/a	n/a	n/a	x	unspecified	US	n/a	n/a	n/a	n/a	x	n/a	n/a	n/a	n/a	n/a
Journal of Neuroscience	2019	39 (19) 3600_3610	mice	n/a	n/a	n/a	x	equal	US	x	n/a	n/a	n/a	n/a	n/a	n/a	n/a	f/m	f/m
Journal of Neuroscience	2019	39 (19) 3611_3626	mice	n/a	n/a	n/a	x	equal	US	n/a	x	n/a	n/a	n/a	n/a	n/a	n/a	f/m	n/a
Journal of Neuroscience	2019	39 (19) 3627_3639	human	n/a	n/a	n/a	x	different (more F)	UK, EU, Canada	n/a	x	n/a	n/a	n/a	n/a	n/a	n/a	n/a	n/a
Journal of Neuroscience	2019	39 (19) 3640_3650	rat	n/a	x	n/a	n/a	n/a	EU	n/a	n/a	n/a	n/a	n/a	n/a	n/a	m/m	n/a	n/a
Journal of Neuroscience	2019	39 (19) 3651_3662	rats	n/a	x	n/a	n/a	n/a	EU	n/a	n/a	n/a	n/a	n/a	n/a	n/a	m/m	n/a	n/a
Journal of Neuroscience	2019	39 (19) 3676_3686	human	n/a	n/a	n/a	x	equal	EU	n/a	x	n/a	n/a	n/a	n/a	n/a	n/a	f/f	n/a
Journal of Neuroscience	2019	39 (19) 3687_3697	mice	n/a	x	n/a	n/a	n/a	US	n/a	n/a	n/a	n/a	n/a	n/a	n/a	f/m	n/a	n/a
Journal of Neuroscience	2019	39 (19) 3728_3740	human	n/a	n/a	n/a	x	different (more F)	US & EU	n/a	x	n/a	n/a	n/a	n/a	n/a	n/a	n/a	n/a
Journal of Neuroscience	2019	39 (19) 3741_3751	human	n/a	n/a	n/a	x	equal for 2, different more F for 1	UK	n/a	x	n/a	n/a	n/a	n/a	n/a	n/a	n/a	n/a
Journal of Neuroscience	2019	39 (19) 3752_3769	mice	n/a	n/a	x	n/a	n/a	EU& UK	n/a	n/a	n/a	n/a	n/a	n/a	n/a	f/f	n/a	n/a
Journal of Neuroscience	2019	39 (19) 3770_3781	mice	n/a	x	n/a	n/a	n/a	US	n/a	n/a	n/a	n/a	n/a	n/a	n/a	f/f	n/a	n/a
Journal of Neuroscience	2019	39 (20) 3792_3811	rat embryo and human cell culture	n/a	n/a	n/a	x	unspecified	US	n/a	x	n/a	n/a	n/a	n/a	n/a	n/a	n/a	n/a
Journal of Neuroscience	2019	39 (20) 3812_3831	rats and mice	n/a	n/a	n/a	x	unspecified	Asia	n/a	x	n/a	n/a	n/a	n/a	n/a	n/a	n/a	n/a
Journal of Neuroscience	2019	39 (20) 3832_3844	rat and mice	n/a	n/a	n/a	x	unspecified	South America, EU, US	n/a	x	n/a	n/a	n/a	n/a	n/a	n/a	n/a	n/a
Journal of Neuroscience	2019	39 (20) 3845_3855	human	n/a	n/a	n/a	x	equal	EU	n/a	x	n/a	n/a	n/a	n/a	n/a	n/a	m/m	n/a
Journal of Neuroscience	2019	39 (20) 3856_3866	mice	n/a	n/a	n/a	x	unspecified	US	n/a	x	n/a	n/a	n/a	n/a	n/a	n/a	n/a	n/a
Journal of Neuroscience	2019	39 (20) 3867_3881	mice	n/a	n/a	n/a	x	unspecified	US	n/a	x	n/a	n/a	n/a	n/a	n/a	n/a	n/a	n/a
Journal of Neuroscience	2019	39 (20) 3897_3905	mice	n/a	n/a	n/a	x	unspecified	US	n/a	x	n/a	n/a	n/a	n/a	n/a	n/a	n/a	n/a
Journal of Neuroscience	2019	39 (20) 3906_3920	human	n/a	n/a	n/a	x	equal	Australia, UK, US	n/a	x	n/a	n/a	n/a	n/a	n/a	n/a	m/m	n/a
Journal of Neuroscience	2019	39 (20) 3921_3933	mice	n/a	x	n/a	n/a	n/a	UK	n/a	n/a	n/a	n/a	n/a	n/a	n/a	m/m	n/a	n/a
Journal of Neuroscience	2019	39 (20) 3934_3947	human	n/a	n/a	n/a	x	equal	EU, US	n/a	x	n/a	n/a	n/a	n/a	n/a	n/a	m/m	n/a
Journal of Neuroscience	2019	39 (20) 3970_3982	mice	n/a	n/a	n/a	x	unspecified	EU, UK	n/a	x	n/a	n/a	n/a	n/a	n/a	n/a	n/a	n/a
Journal of Neuroscience	2019	39 (20) 3983_3992	mice	n/a	x (electrophys, behaviour)	x (IHC)	n/a	n/a	Asia	n/a	n/a	n/a	n/a	n/a	n/a	n/a	n/a	n/a	n/a
Journal of Neuroscience	2019	39 (21) 4009_4022	mice	n/a	x	n/a	n/a	n/a	EU, US	n/a	n/a	n/a	n/a	n/a	n/a	n/a	m/m	n/a	n/a
Journal of Neuroscience	2019	39 (21) 4023_4035	mice	n/a	n/a	n/a	x	unspecified	South America, US	n/a	x	n/a	n/a	n/a	n/a	n/a	n/a	n/a	n/a
Journal of Neuroscience	2019	39 (21) 4036_4050	mice	n/a	x (WT)	n/a	x (TG)	different (more M)	Asia	n/a	n/a	x	n/a	n/a	n/a	n/a	n/a	n/a	n/a
Journal of Neuroscience	2019	39 (21) 4066_4076	rats	n/a	n/a	x	n/a	n/a	EU	n/a	n/a	n/a	n/a	n/a	n/a	n/a	m/m	n/a	n/a
Journal of Neuroscience	2019	39 (21) 4113_4123	human	n/a	n/a	n/a	x	equal	EU	n/a	x	n/a	n/a	n/a	n/a	n/a	n/a	f/m	n/a
Journal of Neuroscience	2019	39 (21) 4124_4132	human	n/a	n/a	n/a	x	more F different	Canada	n/a	x	n/a	n/a	n/a	n/a	n/a	n/a	n/a	n/a
Journal of Neuroscience	2019	39 (21) 4153_4161	human	n/a	n/a	n/a	x	different (more M)	Asia, Australia	n/a	x	n/a	n/a	n/a	n/a	n/a	n/a	n/a	n/a
Journal of Neuroscience	2019	39 (21) 4162_4178	mice & rats	n/a	x(rats)	n/a	x(mice)	unspecified	US, EU, Canada	n/a	n/a	n/a	n/a	n/a	x	n/a	n/a	n/a	n/a
Journal of Neuroscience	2019	39 (21) 4179_4192	mice	n/a	x	n/a	n/a	n/a	US	n/a	n/a	n/a	n/a	n/a	n/a	n/a	huh/f	n/a	n/a
Journal of Neuroscience	2019	39 (21) 4193_4205	mice	n/a	x	n/a	n/a	n/a	EU, US	n/a	n/a	n/a	n/a	n/a	n/a	n/a	f/m	n/a	n/a
Journal of Neuroscience	2019	39 (22) 4208_4220	mice	n/a	x	n/a	n/a	n/a	Asia, US	n/a	n/a	n/a	n/a	n/a	n/a	n/a	f/m	n/a	n/a
Journal of Neuroscience	2019	39 (22) 4221_4237	mice	n/a	n/a	n/a	x	unspecified	EU	n/a	x	n/a	n/a	n/a	n/a	n/a	n/a	n/a	n/a
Journal of Neuroscience	2019	39 (22) 4238_4251	rat embryo	n/a	n/a	n/a	x	unspecified	US	n/a	x	n/a	n/a	n/a	n/a	n/a	n/a	n/a	n/a
Journal of Neuroscience	2019	39 (22) 4252_4267	mice	n/a	n/a	n/a	x	unspecified	US	n/a	x	n/a	n/a	n/a	n/a	n/a	n/a	n/a	n/a
Journal of Neuroscience	2019	39 (22) 4268_4281	mice	n/a	n/a	n/a	x	equal	US	n/a	x	n/a	n/a	n/a	n/a	n/a	n/a	m/m	n/a
Journal of Neuroscience	2019	39 (22) 4323_4331	rats	n/a	n/a	n/a	x	equal	US	n/a	n/a	n/a	n/a	n/a	x	n/a	n/a	f/m	n/a
Journal of Neuroscience	2019	39 (22) 4332_4343	human`	n/a	n/a	n/a	x	different (more M)	EU	n/a	x	n/a	n/a	n/a	n/a	n/a	n/a	n/a	n/a
Journal of Neuroscience	2019	39 (22) 4344_4352	human	n/a	n/a	n/a	x	equal	EU, US	n/a	x	n/a	n/a	n/a	n/a	n/a	n/a	f/m	n/a
Journal of Neuroscience	2019	39 (22) 4353_4364	rats	n/a	x	n/a	n/a	n/a	EU	n/a	n/a	n/a	n/a	n/a	n/a	n/a	m/m	n/a	n/a
Journal of Neuroscience	2019	39 (22) 4365_4374	human	n/a	n/a	n/a	x	more F differnet	UK, Asia	n/a	x	n/a	n/a	n/a	n/a	n/a	n/a	n/a	n/a
Journal of Neuroscience	2019	39 (22) 4375_4386	human	n/a	n/a	n/a	x	more F different	UK	n/a	x	n/a	n/a	n/a	n/a	n/a	n/a	n/a	n/a
Journal of Neuroscience	2019	39 (22) 4387_4402	mice	n/a	x	n/a	n/a	n/a	US	n/a	n/a	n/a	n/a	n/a	n/a	n/a	f/f	n/a	n/a
Journal of Neuroscience	2019	39 (23) 4422_4433	mice	n/a	x (behaviour)	n/a	x (cell culture)	more M differnet	EU	n/a	x	n/a	n/a	n/a	n/a	n/a	n/a	n/a	n/a
Journal of Neuroscience	2019	39 (23) 4434_4447	mice	n/a	n/a	n/a	x	equal	US	n/a	x	n/a	n/a	n/a	n/a	n/a	n/a	huh/m	n/a
Journal of Neuroscience	2019	39 (23) 4448_4460	mice	n/a	n/a	n/a	x	unspecified	EU	n/a	x	n/a	n/a	n/a	n/a	n/a	n/a	n/a	n/a
Journal of Neuroscience	2019	39 (23) 4461_4474	mice	n/a	n/a	n/a	x	unspecified	EU, US	n/a	x	n/a	n/a	n/a	n/a	n/a	n/a	n/a	n/a
Journal of Neuroscience	2019	39 (23) 4475_4488	mice	n/a	n/a	n/a	x	unspecified	US	n/a	x	n/a	n/a	n/a	n/a	n/a	n/a	n/a	n/a
Journal of Neuroscience	2019	39 (23) 4489_4510	mice	n/a	n/a	n/a	x	unspecified	Canada, EU	n/a	x	n/a	n/a	n/a	n/a	n/a	n/a	n/a	n/a
Journal of Neuroscience	2019	39 (23) 4527_4549	mice	n/a	x	n/a	n/a	n/a	US, UK	n/a	n/a	n/a	n/a	n/a	n/a	n/a	m/m	n/a	n/a
Journal of Neuroscience	2019	39 (23) 4550_4565	rats	n/a	x	n/a	n/a	n/a	US	n/a	n/a	n/a	n/a	n/a	n/a	n/a	m/m	n/a	n/a
Journal of Neuroscience	2019	39 (23) 4566_4575	human	n/a	n/a	n/a	x	more F different	EU	n/a	n/a	n/a	n/a	x	n/a	n/a	n/a	n/a	n/a
Journal of Neuroscience	2019	39 (23) 4576_4594	mice	n/a	n/a	n/a	x	equal	US	n/a	n/a	n/a	n/a	x	n/a	n/a	n/a	m/m	n/a
Journal of Neuroscience	2019	39 (23) 4595_4605	mice	n/a	x (1 part)	n/a	x (rest)	unspecified	US	n/a	n/a	n/a	n/a	n/a	x	n/a	n/a	n/a	n/a
Journal of Neuroscience	2019	39 (23) 4606_4623	mice and human postmordem tissue	n/a	x(mice)	n/a	x (human	more M different	Asia, Canada	n/a	x	n/a	n/a	n/a	n/a	n/a	n/a	n/a	n/a
Journal of Neuroscience	2019	39 (23) 4624_4630	mice	n/a	n/a	n/a	x	unspecified	US	n/a	x	n/a	n/a	n/a	n/a	n/a	n/a	n/a	n/a
Journal of Neuroscience	2019	39 (24) 4636_4656	rat embryo culture	x	n/a	n/a	n/a	n/a	US	n/a	n/a	n/a	n/a	n/a	n/a	n/a	n/a	n/a	n/a
Journal of Neuroscience	2019	39 (24) 4657_4667	mice	n/a	n/a	n/a	x	unspecified	US	n/a	x	n/a	n/a	n/a	n/a	n/a	n/a	n/a	n/a
Journal of Neuroscience	2019	39 (24) 4684_4693	rats	n/a	x	n/a	n/a	n/a	US	n/a	n/a	n/a	n/a	n/a	n/a	n/a	m/m	n/a	n/a
Journal of Neuroscience	2019	39 (24) 4714_4726	mice	n/a	n/a	n/a	x	equal	EU	n/a	n/a	x	n/a	n/a	n/a	n/a	n/a	f/m	n/a
Journal of Neuroscience	2019	39 (24) 4727_4737	mice	n/a	n/a	n/a	x	unspecified	EU	n/a	x	n/a	n/a	n/a	n/a	n/a	n/a	n/a	n/a
Journal of Neuroscience	2019	39 (24) 4775_4784	human	n/a	n/a	n/a	x	equal	EU & UK	n/a	n/a	x	n/a	n/a	n/a	n/a	n/a	f/f	n/a
Journal of Neuroscience	2019	39 (24) 4785_4796	mice	n/a	x	n/a	n/a	n/a	US	n/a	n/a	n/a	n/a	n/a	n/a	n/a	m/m	n/a	n/a
Journal of Neuroscience	2019	39 (24) 4797_4813	mice	n/a	n/a	n/a	x	unspecified	UK, Asia	n/a	x	n/a	n/a	n/a	n/a	n/a	n/a	n/a	n/a
Journal of Neuroscience	2019	39 (24) 4814_4828	mice	n/a	x	n/a	n/a	n/a	US	n/a	n/a	n/a	n/a	n/a	n/a	n/a	f/f	n/a	n/a
Journal of Neuroscience	2019	39 (24) 4829_4841	rats	n/a	n/a	n/a	x	unspecified	US	n/a	x	n/a	n/a	n/a	n/a	n/a	n/a	n/a	n/a
Journal of Neuroscience	2019	39 (25) 4847_4863	mice	n/a	x	n/a	n/a	n/a	EU, US	n/a	n/a	n/a	n/a	n/a	n/a	n/a	f/f	n/a	n/a
Journal of Neuroscience	2019	39 (25) 4864_4873	rat culture	n/a	n/a	n/a	x	unspecified	EU	n/a	x	n/a	n/a	n/a	n/a	n/a	n/a	n/a	n/a
Journal of Neuroscience	2019	39 (25) 4874_4888	mice	n/a	n/a	x	n/a	n/a	US	n/a	n/a	n/a	n/a	n/a	n/a	n/a	m/m	n/a	n/a
Journal of Neuroscience	2019	39 (25) 4889_4908	rat and mice culture	n/a	n/a	n/a	x	unspecified	US, Canada	n/a	x	n/a	n/a	n/a	n/a	n/a	n/a	n/a	n/a
Journal of Neuroscience	2019	39 (25) 4909_4930	rat and mice	n/a	x(rats)	n/a	x(mice)	unspecified	US, Canada	n/a	x	n/a	n/a	n/a	n/a	n/a	n/a	n/a	n/a
Journal of Neuroscience	2019	39 (25) 4931_4944	mice	n/a	x	n/a	n/a	n/a	US	n/a	n/a	n/a	n/a	n/a	n/a	n/a	f/m	n/a	n/a
Journal of Neuroscience	2019	39 (25) 4945_4958	rats	n/a	x	n/a	n/a	n/a	Australia	n/a	n/a	n/a	n/a	n/a	n/a	n/a	f/m	n/a	n/a
Journal of Neuroscience	2019	39 (25) 4959_4975	mice	n/a	x	n/a	n/a	n/a	Asia	n/a	n/a	n/a	n/a	n/a	n/a	n/a	m/m	n/a	n/a
Journal of Neuroscience	2019	39 (25) 4976_4985	human	n/a	n/a	n/a	x	equal	US	n/a	x	n/a	n/a	n/a	n/a	n/a	n/a	m/m	n/a
Journal of Neuroscience	2019	39 (25) 4986_4998	mice	n/a	n/a	n/a	x	equal	US	n/a	n/a	x	n/a	x	n/a	n/a	n/a	m/m	n/a
Journal of Neuroscience	2019	39 (25) 4999_5009	rats and mice	n/a	x(rats)	n/a	x(mice)	more M different	US	n/a	x	n/a	n/a	n/a	n/a	n/a	n/a	n/a	n/a
Journal of Neuroscience	2019	39 (25) 5010_5017	human	n/a	n/a	n/a	x	more F different	US	n/a	x	n/a	n/a	n/a	n/a	n/a	n/a	n/a	n/a
Journal of Neuroscience	2019	39 (25) 5018_5027	human	n/a	n/a	n/a	x	more F different	EU, Canada	n/a	x	n/a	n/a	n/a	n/a	n/a	n/a	n/a	n/a
Journal of Neuroscience	2019	39 (25) 5028_5037	rats	n/a	x	n/a	n/a	n/a	US, Asia	n/a	n/a	n/a	n/a	n/a	n/a	n/a	m/m	n/a	n/a
Journal of Neuroscience	2019	39 (26) 5044_5063	rats	n/a	n/a	n/a	x	unspecified	EU	n/a	x	n/a	n/a	n/a	n/a	n/a	n/a	n/a	n/a
Journal of Neuroscience	2019	39 (26) 5064_5079	mice and human postmordem tissue	n/a	x (1 exp)	n/a	x (human, some mice exp)	unspecified	EU, UK	n/a	x	n/a	n/a	n/a	n/a	n/a	n/a	n/a	n/a
Journal of Neuroscience	2019	39 (26) 5080_5094	mice	n/a	n/a	n/a	x	unspecified	US	n/a	x	n/a	n/a	n/a	n/a	n/a	n/a	n/a	n/a
Journal of Neuroscience	2019	39 (26) 5095_5114;	mice	n/a	n/a	n/a	x	unspecified	US	n/a	x	n/a	n/a	n/a	n/a	n/a	n/a	n/a	n/a
Journal of Neuroscience	2019	39 (26) 5128_5142	rats	n/a	x	n/a	n/a	n/a	Asia, EU	n/a	n/a	n/a	n/a	n/a	n/a	n/a	huh/m	n/a	n/a
Journal of Neuroscience	2019	39 (26) 5143_5152	human	n/a	n/a	n/a	x	more M different	US, UK	n/a	x	n/a	n/a	n/a	n/a	n/a	n/a	n/a	n/a
Journal of Neuroscience	2019	39 (26) 5153_5172	human	n/a	n/a	n/a	x	more M different	Asia, US	n/a	x	n/a	n/a	n/a	n/a	n/a	n/a	n/a	n/a
Journal of Neuroscience	2019	39 (26) 5173_5182	mice	n/a	x	n/a	n/a	n/a	Asia	n/a	n/a	n/a	n/a	n/a	n/a	n/a	huh	n/a	n/a
Journal of Neuroscience	2019	39 (26) 5183_5194	human	n/a	n/a	n/a	x	equal	US, UK	n/a	x	n/a	n/a	n/a	n/a	n/a	n/a	m/m	n/a
Journal of Neuroscience	2019	39 (26) 5195_5209	human	n/a	n/a	n/a	x	equal	US	n/a	x	n/a	n/a	n/a	n/a	n/a	n/a	m/m	n/a
Journal of Neuroscience	2019	39 (26) 5210_5221	mice	x	n/a	n/a	n/a	n/a	EU	n/a	n/a	n/a	n/a	n/a	n/a	n/a	n/a	n/a	n/a
Journal of Neuroscience	2019	39 (26) 5222_5233	human & rats	n/a	n/a	n/a	x	unspecified	Asia	n/a	x	n/a	n/a	n/a	n/a	n/a	n/a	n/a	n/a
Journal of Neuroscience	2019	39 (26) 5234_5242	mice	n/a	x (behaviour)	n/a	x (other exp)	unspecified	US	n/a	x	n/a	n/a	n/a	n/a	n/a	n/a	n/a	n/a
Journal of Neuroscience	2019	39 (27) 5247_5254	mice	n/a	x	n/a	n/a	n/a	US	n/a	n/a	n/a	n/a	n/a	n/a	n/a	m/m	n/a	n/a
Journal of Neuroscience	2019	39 (27) 5255_5268	mice and human cell culture	x	n/a	n/a	n/a	n/a	US, EU	n/a	n/a	n/a	n/a	n/a	n/a	n/a	n/a	n/a	n/a
[truncated: 1,194 more rows]
